# Supplementary material for: Crystal structure of 2-(4-methyl­benzyl­idene)malono­nitrile
Source: Acta Crystallogr Sect E Struct Rep Online. 2014 Nov 15;70(Pt 12):o1263. doi: 10.1107/S1600536814024660 (PMC4257432; doi:10.1107/S1600536814024660)
Supplement: Supplementary file 1 [file e-70-o1263-sup1.cif]

##############################################################################
#                                                                            #
# This CIF contains the data in a paper accepted for publication in          #
# Acta Crystallographica Section E. It conforms to the requirements of       #
# Notes for Authors for Acta Crystallographica Section E, and has been       #
# peer reviewed under the auspices of the IUCr Commission on Journals.       #
#                                                                            #
# Full details of the Crystallographic Information File format               #
# are given in the paper "The Crystallographic Information File (CIF):       #
# a New Standard Archive File for Crystallography" by S. R. Hall, F. H.      #
# Allen and I. D. Brown [Acta Cryst. (1991), A47, 655-685].                  #
#                                                                            #
# The current version of the core CIF dictionary is obtainable from          #
# ftp://ftp.iucr.org/pub/cif_core.dic.                                       #
#                                                                            #
# Software is freely available for graphical display of the structure(s)     #
# in this CIF. For information consult the CIF software page                 #
# http://www.iucr.org/resources/cif/software.                                #
#                                                                            #
# This file may be used for bona fide research purposes within the           #
# scientific community so long as proper attribution is given to the journal # 
# article from which it was obtained.                                        #
#                                                                            #
##############################################################################
data_I
_database_code_depnum_ccdc_archive 'CCDC 1033522'
_audit_creation_method     SHELXL-97
_journal_date_recd_electronic     2014-11-08
_journal_date_accepted     2014-11-10
_journal_name_full     'Acta Crystallographica, Section E'
_journal_year     2014
_journal_volume     70
_journal_issue     12
_journal_page_first     o1263
_journal_page_last     o1263
_journal_paper_category     HO
_journal_paper_doi     10.1107/S1600536814024660
_journal_coeditor_code     SU5017
_publ_contact_author_name     'Ouafa Amiri'
_publ_contact_author_address
;
Laboratoire de Chimie Organique et Analytique
Universit\'e Sultan Moulay Slimane,
Facult\'e des Sciences et Techniques, B\'eni-Mellal, BP 523, Morocco
;
_publ_contact_author_email     'ouafa_amiri@yahoo.fr'
_publ_contact_author_fax     '212 537 77 54 40'
_publ_contact_author_phone     '212 537 77 54 40'
_publ_section_title
;
Crystal structure of 2-(4-methylbenzylidene)malononitrile
;
loop_
    _publ_author_name
    _publ_author_address
    'Amiri, Ouafa'
;
Laboratoire de Chimie Organique et Analytique
Universit\'e Sultan Moulay Slimane,
Facult\'e des Sciences et Techniques, B\'eni-Mellal, BP 523, Morocco
;
    'Rakib, El Mostapha'
;
Laboratoire de Chimie Organique et Analytique
Universit\'e Sultan Moulay Slimane,
Facult\'e des Sciences et Techniques, B\'eni-Mellal, BP 523, Morocco
;
    'Hannioui, Abdellah'
;
Laboratoire de Chimie Organique et Analytique
Universit\'e Sultan Moulay Slimane,
Facult\'e des Sciences et Techniques, B\'eni-Mellal, BP 523, Morocco
;
    'Saadi, Mohamed'
;
Laboratoire de Chimie du Solide Appliqu\'ee,
Facult\'e des Sciences, Universit\'e Mohammed V-Agdal
Avenue Ibn Battouta, BP 1014, Rabat, Morocco
;
    'El Ammari, Lahcen'
;
Laboratoire de Chimie du Solide Appliqu\'ee,
Facult\'e des Sciences, Universit\'e Mohammed V-Agdal
Avenue Ibn Battouta, BP 1014, Rabat, Morocco
;
_chemical_name_systematic
;
2-(4-Methylbenzylidene)malononitrile
;
_chemical_name_common     ?
_chemical_formula_moiety     'C11 H8 N2'
_chemical_formula_sum     'C11 H8 N2'
_chemical_formula_iupac     'C11 H8 N2'
_chemical_formula_weight     168.19
_chemical_melting_point     404
_space_group_crystal_system     triclinic
_space_group_name_H-M_alt     'P -1'
_space_group_name_Hall     '-P 1'
loop_
    _symmetry_equiv_pos_as_xyz
    'x, y, z'
    '-x, -y, -z'
_cell_length_a     7.0043(5)
_cell_length_b     7.5270(5)
_cell_length_c     9.5396(6)
_cell_angle_alpha     106.757(4)
_cell_angle_beta     96.592(4)
_cell_angle_gamma     105.204(4)
_cell_volume     454.75(5)
_cell_formula_units_Z     2
_cell_measurement_reflns_used     1923
_cell_measurement_theta_min     2.97
_cell_measurement_theta_max     27.10
_cell_measurement_temperature     296(2)
_exptl_crystal_description     block
_exptl_crystal_colour     colourless
_exptl_crystal_size_max     0.40
_exptl_crystal_size_mid     0.34
_exptl_crystal_size_min     0.30
_exptl_crystal_density_diffrn     1.229
_exptl_crystal_density_method     'not measured'
_exptl_crystal_F_000     176
_exptl_absorpt_coefficient_mu     0.075
_exptl_absorpt_correction_type     multi-scan
_exptl_absorpt_process_details
;
(SADABS; Bruker, 2009)
;
_exptl_absorpt_correction_T_min     0.6373
_exptl_absorpt_correction_T_max     0.7464
_exptl_special_details     ?
_diffrn_ambient_temperature     296(2)
_diffrn_radiation_type     MoK\a
_diffrn_radiation_wavelength     0.71073
_diffrn_radiation_source     'fine-focus sealed tube'
_diffrn_radiation_monochromator     graphite
_diffrn_measurement_device_type     'Bruker X8 APEX'
_diffrn_measurement_method     '\f and \w scans'
_diffrn_reflns_number     7629
_diffrn_reflns_av_R_equivalents     0.0217
_diffrn_reflns_av_sigmaI/netI     0.0201
_diffrn_reflns_theta_min     2.97
_diffrn_reflns_theta_max     27.10
_diffrn_reflns_theta_full     25.00
_diffrn_measured_fraction_theta_max     0.962
_diffrn_measured_fraction_theta_full     0.968
_diffrn_reflns_limit_h_min     -8
_diffrn_reflns_limit_h_max     8
_diffrn_reflns_limit_k_min     -9
_diffrn_reflns_limit_k_max     9
_diffrn_reflns_limit_l_min     -12
_diffrn_reflns_limit_l_max     12
_refine_special_details
;
Refinement of <i>F</i>^2^ against all reflections. The weighted <i>R</i>-factor
<i>wR</i> and goodness of fit <i>S</i> are based on <i>F</i>^2^, conventional
<i>R</i>-factors <i>R</i> are based on <i>F</i>, with <i>F</i> set to zero for
negative <i>F</i>^2^. The threshold expression of <i>F</i>^2^ >
\s(<i>F</i>^2^) is used only for calculating <i>R</i>-factors(gt) <i>etc</i>.
and is not relevant to the choice of reflections for refinement.
<i>R</i>-factors based on <i>F</i>^2^ are statistically about twice as large
as those based on <i>F</i>, and <i>R</i>- factors based on all data will be
even larger.
;
_reflns_number_total     1923
_reflns_number_gt     1535
_reflns_threshold_expression     I>2sigma(I)
_refine_ls_structure_factor_coef     Fsqd
_refine_ls_matrix_type     full
_refine_ls_R_factor_all     0.0591
_refine_ls_R_factor_gt     0.0456
_refine_ls_wR_factor_gt     0.1204
_refine_ls_wR_factor_ref     0.1324
_refine_ls_goodness_of_fit_ref     1.061
_refine_ls_restrained_S_all     1.061
_refine_ls_number_reflns     1923
_refine_ls_number_parameters     118
_refine_ls_number_restraints     0
_refine_ls_hydrogen_treatment     constr
_refine_ls_weighting_scheme     calc
_refine_ls_weighting_details
         'calc w=1/[\s^2^(Fo^2^)+(0.0567P)^2^+0.1308P] where P=(Fo^2^+2Fc^2^)/3'
_atom_sites_solution_hydrogens     geom
_atom_sites_solution_primary     direct
_atom_sites_solution_secondary     difmap
_refine_ls_shift/su_max     0.000
_refine_ls_shift/su_mean     0.000
_refine_diff_density_max     0.195
_refine_diff_density_min     -0.183
_refine_ls_extinction_method     none
_refine_ls_extinction_coef     ?
loop_
    _atom_type_symbol
    _atom_type_description
    _atom_type_scat_dispersion_real
    _atom_type_scat_dispersion_imag
    _atom_type_scat_source
    'C' 'C' 0.0033 0.0016
                         'International Tables Vol C Tables 4.2.6.8 and 6.1.1.4'
    'H' 'H' 0.0000 0.0000
                         'International Tables Vol C Tables 4.2.6.8 and 6.1.1.4'
    'N' 'N' 0.0061 0.0033
                         'International Tables Vol C Tables 4.2.6.8 and 6.1.1.4'
_computing_data_collection
;
APEX2 (Bruker, 2009)
;
_computing_cell_refinement
;
SAINT (Bruker, 2009)
;
_computing_data_reduction
;
SAINT (Bruker, 2009)
;
_computing_structure_solution
;
SHELXS97 (Sheldrick, 2008)
;
_computing_structure_refinement
;
SHELXL97 (Sheldrick, 2008)
;
_computing_molecular_graphics
;
ORTEP-3 for Windows (Farrugia, 2012)
;
_computing_publication_material
;
PLATON (Spek, 2009) and publCIF (Westrip, 2010)
;
loop_
    _atom_site_type_symbol
    _atom_site_label
    _atom_site_fract_x
    _atom_site_fract_y
    _atom_site_fract_z
    _atom_site_U_iso_or_equiv
    _atom_site_adp_type
    _atom_site_calc_flag
    _atom_site_refinement_flags
    _atom_site_occupancy
    _atom_site_symmetry_multiplicity
    _atom_site_disorder_assembly
    _atom_site_disorder_group
    C C1 0.3051(2) -0.0064(2) 0.22452(16) 0.0427(4) Uani d . 1 1 . .
    C C2 0.1662(3) 0.0403(2) 0.30984(17) 0.0488(4) Uani d . 1 1 . .
    H H2 0.0285 -0.0170 0.2695 0.059 Uiso calc R 1 1 . .
    C C3 0.2306(2) 0.1710(2) 0.45410(17) 0.0461(4) Uani d . 1 1 . .
    H H3 0.1352 0.2004 0.5095 0.055 Uiso calc R 1 1 . .
    C C4 0.4357(2) 0.25984(19) 0.51829(15) 0.0365(3) Uani d . 1 1 . .
    C C5 0.5753(2) 0.2128(2) 0.43179(17) 0.0448(4) Uani d . 1 1 . .
    H H5 0.7131 0.2701 0.4714 0.054 Uiso calc R 1 1 . .
    C C6 0.5089(2) 0.0816(2) 0.28791(17) 0.0476(4) Uani d . 1 1 . .
    H H6 0.6036 0.0516 0.2321 0.057 Uiso calc R 1 1 . .
    C C7 0.2353(3) -0.1472(3) 0.06642(17) 0.0555(4) Uani d . 1 1 . .
    H H7A 0.3430 -0.1963 0.0365 0.083 Uiso calc R 1 1 . .
    H H7B 0.1977 -0.0811 0.0006 0.083 Uiso calc R 1 1 . .
    H H7C 0.1209 -0.2539 0.0615 0.083 Uiso calc R 1 1 . .
    C C8 0.4888(2) 0.3945(2) 0.67091(15) 0.0389(3) Uani d . 1 1 . .
    H H8 0.3790 0.4133 0.7126 0.047 Uiso calc R 1 1 . .
    C C9 0.6697(2) 0.4962(2) 0.76167(15) 0.0386(3) Uani d . 1 1 . .
    C C10 0.6819(2) 0.6205(2) 0.91126(16) 0.0435(4) Uani d . 1 1 . .
    C C11 0.8637(2) 0.4944(2) 0.72682(17) 0.0476(4) Uani d . 1 1 . .
    N N1 0.6955(2) 0.7184(2) 1.03069(15) 0.0601(4) Uani d . 1 1 . .
    N N2 1.0205(2) 0.4968(3) 0.70532(18) 0.0734(5) Uani d . 1 1 . .
loop_
    _atom_site_aniso_label
    _atom_site_aniso_U_11
    _atom_site_aniso_U_22
    _atom_site_aniso_U_33
    _atom_site_aniso_U_12
    _atom_site_aniso_U_13
    _atom_site_aniso_U_23
    C1 0.0507(9) 0.0391(7) 0.0347(7) 0.0136(7) 0.0069(7) 0.0079(6)
    C2 0.0390(9) 0.0520(9) 0.0436(8) 0.0077(7) 0.0051(7) 0.0059(7)
    C3 0.0398(9) 0.0523(9) 0.0417(8) 0.0131(7) 0.0140(7) 0.0080(7)
    C4 0.0388(8) 0.0379(7) 0.0320(7) 0.0119(6) 0.0091(6) 0.0098(6)
    C5 0.0381(9) 0.0524(9) 0.0377(8) 0.0135(7) 0.0090(6) 0.0061(6)
    C6 0.0467(10) 0.0570(9) 0.0368(8) 0.0210(8) 0.0132(7) 0.0060(7)
    C7 0.0619(12) 0.0541(9) 0.0381(8) 0.0160(8) 0.0038(8) 0.0012(7)
    C8 0.0406(8) 0.0428(7) 0.0331(7) 0.0139(6) 0.0128(6) 0.0096(6)
    C9 0.0419(9) 0.0405(7) 0.0326(7) 0.0146(6) 0.0110(6) 0.0083(6)
    C10 0.0412(9) 0.0464(8) 0.0384(8) 0.0118(7) 0.0102(7) 0.0084(6)
    C11 0.0442(10) 0.0522(9) 0.0367(8) 0.0146(7) 0.0066(7) 0.0014(6)
    N1 0.0602(10) 0.0649(9) 0.0403(7) 0.0147(7) 0.0136(7) -0.0016(6)
    N2 0.0460(9) 0.0935(13) 0.0613(10) 0.0225(9) 0.0134(7) -0.0043(8)
_geom_special_details
;
All e.s.d.'s (except the e.s.d. in the dihedral angle between two l.s. planes)
are estimated using the full covariance matrix. The cell e.s.d.'s are taken
into account individually in the estimation of e.s.d.'s in distances, angles
and torsion angles; correlations between e.s.d.'s in cell parameters are only
used when they are defined by crystal symmetry. An approximate (isotropic)
treatment of cell e.s.d.'s is used for estimating e.s.d.'s involving l.s.
planes.
;
loop_
    _geom_bond_atom_site_label_1
    _geom_bond_atom_site_label_2
    _geom_bond_site_symmetry_2
    _geom_bond_distance
    _geom_bond_publ_flag
    C1 C6 . 1.384(2) ?
    C1 C2 . 1.389(2) ?
    C1 C7 . 1.508(2) ?
    C2 C3 . 1.382(2) ?
    C2 H2 . 0.9300 ?
    C3 C4 . 1.395(2) ?
    C3 H3 . 0.9300 ?
    C4 C5 . 1.3998(19) ?
    C4 C8 . 1.4535(18) ?
    C5 C6 . 1.381(2) ?
    C5 H5 . 0.9300 ?
    C6 H6 . 0.9300 ?
    C7 H7A . 0.9600 ?
    C7 H7B . 0.9600 ?
    C7 H7C . 0.9600 ?
    C8 C9 . 1.341(2) ?
    C8 H8 . 0.9300 ?
    C9 C11 . 1.438(2) ?
    C9 C10 . 1.4419(18) ?
    C10 N1 . 1.1420(19) ?
    C11 N2 . 1.137(2) ?
loop_
    _geom_angle_atom_site_label_1
    _geom_angle_atom_site_label_2
    _geom_angle_atom_site_label_3
    _geom_angle_site_symmetry_1
    _geom_angle_site_symmetry_3
    _geom_angle
    _geom_angle_publ_flag
    C6 C1 C2 . . 118.20(14) ?
    C6 C1 C7 . . 121.04(14) ?
    C2 C1 C7 . . 120.75(15) ?
    C3 C2 C1 . . 120.64(15) ?
    C3 C2 H2 . . 119.7 ?
    C1 C2 H2 . . 119.7 ?
    C2 C3 C4 . . 121.29(14) ?
    C2 C3 H3 . . 119.4 ?
    C4 C3 H3 . . 119.4 ?
    C3 C4 C5 . . 117.90(13) ?
    C3 C4 C8 . . 117.33(12) ?
    C5 C4 C8 . . 124.77(14) ?
    C6 C5 C4 . . 120.21(15) ?
    C6 C5 H5 . . 119.9 ?
    C4 C5 H5 . . 119.9 ?
    C5 C6 C1 . . 121.76(14) ?
    C5 C6 H6 . . 119.1 ?
    C1 C6 H6 . . 119.1 ?
    C1 C7 H7A . . 109.5 ?
    C1 C7 H7B . . 109.5 ?
    H7A C7 H7B . . 109.5 ?
    C1 C7 H7C . . 109.5 ?
    H7A C7 H7C . . 109.5 ?
    H7B C7 H7C . . 109.5 ?
    C9 C8 C4 . . 130.79(13) ?
    C9 C8 H8 . . 114.6 ?
    C4 C8 H8 . . 114.6 ?
    C8 C9 C11 . . 126.43(13) ?
    C8 C9 C10 . . 120.02(13) ?
    C11 C9 C10 . . 113.54(13) ?
    N1 C10 C9 . . 178.50(17) ?
    N2 C11 C9 . . 177.20(17) ?
_iucr_refine_instructions_details
;
TITL EL14_D021_DRX2_a.res in P-1
CELL  0.71073   7.0043   7.5270   9.5396  106.757   96.592  105.204
ZERR     2.00   0.0005   0.0005   0.0006    0.004    0.004    0.004
LATT   1
SFAC  C    H    N
UNIT  22   16   4
MERG   2
OMIT     0   0   1
SHEL 60 0.78
FMAP   2
PLAN   10
ACTA    50.00
BOND
BOND   $H
HTAB 2.6
HTAB C8 N2_$1
HTAB C7 N1_$2
eqiv $1 x-1, y, z
eqiv $2 x, y-1, z-1
BOND   $H
L.S.  10
TEMP    23.00
WGHT    0.056700    0.130800
FVAR       1.29255
C1    1    0.305122   -0.006373    0.224521    11.00000    0.05065    0.03907 =
         0.03469    0.00791    0.00690    0.01364
C2    1    0.166209    0.040290    0.309836    11.00000    0.03904    0.05203 =
         0.04361    0.00585    0.00510    0.00766
AFIX  43
H2    2    0.028540   -0.017004    0.269491    11.00000   -1.20000
AFIX   0
C3    1    0.230578    0.171035    0.454096    11.00000    0.03978    0.05227 =
         0.04174    0.00800    0.01400    0.01309
AFIX  43
H3    2    0.135222    0.200379    0.509458    11.00000   -1.20000
AFIX   0
C4    1    0.435731    0.259838    0.518287    11.00000    0.03884    0.03793 =
         0.03198    0.00979    0.00908    0.01191
C5    1    0.575252    0.212807    0.431789    11.00000    0.03810    0.05244 =
         0.03770    0.00615    0.00900    0.01345
AFIX  43
H5    2    0.713111    0.270098    0.471365    11.00000   -1.20000
AFIX   0
C6    1    0.508861    0.081643    0.287913    11.00000    0.04671    0.05701 =
         0.03677    0.00601    0.01325    0.02100
AFIX  43
H6    2    0.603557    0.051619    0.232092    11.00000   -1.20000
AFIX   0
C7    1    0.235319   -0.147203    0.066417    11.00000    0.06186    0.05413 =
         0.03808    0.00119    0.00383    0.01598
AFIX  33
H7A   2    0.343004   -0.196255    0.036463    11.00000   -1.50000
H7B   2    0.197658   -0.081149    0.000612    11.00000   -1.50000
H7C   2    0.120860   -0.253852    0.061535    11.00000   -1.50000
AFIX   0
C8    1    0.488850    0.394514    0.670909    11.00000    0.04062    0.04284 =
         0.03305    0.00962    0.01280    0.01393
AFIX  43
H8    2    0.379006    0.413302    0.712586    11.00000   -1.20000
AFIX   0
C9    1    0.669725    0.496204    0.761675    11.00000    0.04192    0.04054 =
         0.03261    0.00827    0.01103    0.01461
C10   1    0.681920    0.620498    0.911256    11.00000    0.04122    0.04638 =
         0.03839    0.00838    0.01020    0.01177
C11   1    0.863743    0.494408    0.726824    11.00000    0.04425    0.05220 =
         0.03669    0.00136    0.00660    0.01457
N1    3    0.695546    0.718384    1.030685    11.00000    0.06017    0.06487 =
         0.04034   -0.00161    0.01358    0.01465
N2    3    1.020548    0.496786    0.705324    11.00000    0.04601    0.09353 =
         0.06134   -0.00428    0.01338    0.02248
HKLF 4
REM  EL14_D021_DRX2_a.res in P-1
REM R1 =  0.0456 for   1535 Fo > 4sig(Fo)  and  0.0591 for all   1923 data
REM    118 parameters refined using      0 restraints
END
WGHT      0.0567      0.1308
REM Highest difference peak  0.195,  deepest hole -0.183,  1-sigma level  0.034
Q1    1   0.3429 -0.1110  0.0030  11.00000  0.05    0.20
Q2    1   0.0931 -0.1377  0.0264  11.00000  0.05    0.19
Q3    1   0.4710  0.3377  0.5860  11.00000  0.05    0.18
Q4    1   0.2236 -0.2804  0.0713  11.00000  0.05    0.17
Q5    1   0.3385  0.1643  0.5057  11.00000  0.05    0.17
Q6    1   0.2558 -0.0929  0.1563  11.00000  0.05    0.17
Q7    1   0.5048  0.1942  0.4913  11.00000  0.05    0.16
Q8    1   0.7617  0.4720  0.7374  11.00000  0.05    0.13
Q9    1   0.2447  0.0489  0.2639  11.00000  0.05    0.13
Q10   1   0.4006  0.0931  0.2453  11.00000  0.05    0.13
;
