# Supplementary material for: Crystal structure of 2-(4-methyl­benzyl­idene)malono­nitrile
Source: Acta Crystallogr Sect E Struct Rep Online. 2014 Nov 15;70(Pt 12):o1263. doi: 10.1107/S1600536814024660 (PMC4257432; doi:10.1107/S1600536814024660)
Supplement: Supplementary file 2 [file e-70-o1263-Isup2.hkl]

# 
# h,k,l, Fc-squared, Fo-squared, sigma(Fo-squared) and status flag 
# 
data_I
_shelx_title ' EL14_D021_DRX2_a.res in P-1' 
_shelx_refln_list_code          4 
_shelx_F_calc_maximum       77.21 
_exptl_crystal_F_000       176.00 
_reflns_d_resolution_high  0.7800 
 
loop_ 
 _symmetry_equiv_pos_as_xyz 
 'x, y, z' 
 '-x, -y, -z' 
 
_cell_length_a     7.0043 
_cell_length_b     7.5270 
_cell_length_c     9.5396 
_cell_angle_alpha 106.757 
_cell_angle_beta   96.592 
_cell_angle_gamma 105.204 
 
_shelx_F_squared_multiplier     1.000 
 
loop_ 
 _refln_index_h 
 _refln_index_k 
 _refln_index_l 
 _refln_F_squared_calc 
 _refln_F_squared_meas 
 _refln_F_squared_sigma 
 _refln_observed_status 
   1   0   0      915.89      888.47     20.89 o 
   2   0   0       79.57       79.30      2.04 o 
   3   0   0        1.99        2.51      0.30 o 
   4   0   0       75.80       90.07      2.51 o 
   5   0   0       23.76       26.31      0.78 o 
   6   0   0       41.48       40.76      1.56 o 
   7   0   0        7.77        8.62      0.84 o 
   8   0   0        1.65        1.26      0.54 o 
  -8   1   0        2.38        2.75      0.66 o 
  -7   1   0        2.22        2.04      0.48 o 
  -6   1   0       48.75       47.34      1.68 o 
  -5   1   0        5.65        5.23      0.38 o 
  -4   1   0       64.33       66.09      1.38 o 
  -3   1   0      420.38      413.33      6.88 o 
  -2   1   0      479.63      477.30     11.07 o 
  -1   1   0       72.10       68.58      0.63 o 
   0   1   0       21.82       23.26      0.23 o 
   2   1   0       50.62       46.80      1.32 o 
   3   1   0       81.79       81.64      2.21 o 
   4   1   0        0.02        0.18      0.18 o 
   5   1   0       10.53       12.75      0.78 o 
   6   1   0        2.70        2.99      0.54 o 
   7   1   0        7.91        9.16      0.90 o 
   8   1   0        0.02       -0.06      0.48 o 
  -8   2   0        9.03       12.21      1.02 o 
  -7   2   0        9.39        8.50      0.78 o 
  -6   2   0      242.63      240.84      6.22 o 
  -5   2   0       43.89       42.05      0.79 o 
  -4   2   0       19.25       26.22      0.62 o 
  -3   2   0        1.16        1.86      0.10 o 
  -2   2   0      543.68      542.84      4.72 o 
  -1   2   0       52.85       54.48      0.52 o 
   0   2   0      235.14      241.19      2.01 o 
   1   2   0      801.04      798.19      7.58 o 
   3   2   0        9.33       13.77      0.66 o 
   4   2   0        1.19        1.38      0.36 o 
   5   2   0        2.74        0.90      0.36 o 
   6   2   0       32.78       30.22      1.38 o 
   7   2   0        1.15        2.39      0.60 o 
  -8   3   0        5.16        4.61      0.72 o 
  -7   3   0        1.98        2.30      0.27 o 
  -6   3   0       21.20       20.57      0.64 o 
  -5   3   0      133.95      124.87      1.61 o 
  -4   3   0        5.83        6.98      0.17 o 
  -3   3   0       16.92       14.23      0.19 o 
  -2   3   0        1.21        1.43      0.07 o 
  -1   3   0      166.12      177.99      1.75 o 
   0   3   0      103.30      105.58      0.99 o 
   1   3   0       57.75       60.54      0.60 o 
   2   3   0        7.91        7.88      0.19 o 
   3   3   0        0.01       -0.02      0.10 o 
  -8   4   0        0.67        0.44      0.21 o 
  -7   4   0       68.92       67.65      1.19 o 
  -6   4   0        0.16        0.37      0.15 o 
  -5   4   0        0.01        0.06      0.11 o 
  -4   4   0       89.44       97.74      0.95 o 
  -3   4   0      131.37      136.79      1.39 o 
  -2   4   0        1.01        0.99      0.13 o 
  -1   4   0       74.81       68.54      0.74 o 
   0   4   0      187.67      182.52      1.69 o 
   1   4   0        0.12       -0.05      0.05 o 
   2   4   0        1.15        0.81      0.08 o 
   3   4   0        5.96        4.92      0.35 o 
   4   4   0       11.01        8.08      0.54 o 
  -8   5   0        0.03       -0.04      0.21 o 
  -7   5   0        0.03       -0.03      0.21 o 
  -6   5   0        8.03        8.38      0.38 o 
  -5   5   0        1.24        0.89      0.10 o 
  -4   5   0        4.24        3.34      0.18 o 
  -3   5   0        1.32        0.85      0.09 o 
  -2   5   0        0.27        0.03      0.07 o 
  -1   5   0       12.73       12.28      0.25 o 
   0   5   0        0.01        0.05      0.06 o 
   1   5   0       26.02       26.39      0.42 o 
   2   5   0        5.39        4.32      0.35 o 
   3   5   0        2.26        1.67      0.30 o 
   4   5   0       11.19        9.94      0.72 o 
   5   5   0        0.01       -0.30      0.36 o 
  -8   6   0        0.59        0.39      0.27 o 
  -7   6   0        3.08        2.92      0.45 o 
  -6   6   0        1.38        1.01      0.18 o 
  -5   6   0        1.76        1.24      0.17 o 
  -4   6   0        1.02        1.15      0.16 o 
  -3   6   0        7.10        5.84      0.21 o 
  -2   6   0       23.47       23.86      0.39 o 
  -1   6   0       82.10       81.84      1.00 o 
   0   6   0       10.98       11.20      0.33 o 
   1   6   0       11.47       10.45      0.34 o 
   2   6   0       72.95       73.61      1.37 o 
   3   6   0       19.61       21.64      0.76 o 
   4   6   0        0.48        0.24      0.42 o 
  -7   7   0        2.33        2.11      0.37 o 
  -6   7   0        0.10       -0.14      0.16 o 
  -5   7   0        0.16       -0.17      0.17 o 
  -4   7   0        1.62        0.77      0.19 o 
  -3   7   0        1.06        0.61      0.18 o 
  -2   7   0        0.03       -0.03      0.15 o 
  -1   7   0        0.41        0.20      0.14 o 
   0   7   0        2.14        1.95      0.20 o 
   1   7   0        0.59        0.68      0.21 o 
   2   7   0       25.23       28.20      1.03 o 
   3   7   0        3.07        3.00      0.39 o 
  -6   8   0        0.36        0.11      0.22 o 
  -5   8   0        4.23        4.25      0.32 o 
  -4   8   0        6.55        6.30      0.55 o 
  -3   8   0       19.81       20.91      0.56 o 
  -2   8   0        3.27        3.13      0.27 o 
  -1   8   0        0.22        0.45      0.25 o 
   0   8   0       18.48       19.73      1.20 o 
   1   8   0        9.19       10.64      0.70 o 
  -4   9   0        3.69        4.06      0.40 o 
  -3   9   0        5.90        5.98      0.38 o 
  -2   9   0        0.01       -0.25      0.25 o 
  -1   9   0        0.12        0.24      0.33 o 
   0  -9   1        0.26        0.07      0.57 o 
   1  -9   1        1.17        0.35      0.39 o 
   2  -9   1        2.08        1.38      0.37 o 
   3  -9   1        4.26        4.66      0.49 o 
   4  -9   1        1.61        1.07      0.33 o 
   5  -9   1        2.54        2.76      0.36 o 
  -2  -8   1       17.40       20.99      1.54 o 
  -1  -8   1       33.61       34.64      0.83 o 
   0  -8   1        0.09        0.02      0.23 o 
   1  -8   1        1.50        1.31      0.26 o 
   2  -8   1        6.69        6.14      0.44 o 
   3  -8   1        2.55        2.38      0.29 o 
   4  -8   1        2.10        0.90      0.26 o 
   5  -8   1        0.88        0.45      0.25 o 
   6  -8   1        3.25        3.09      0.29 o 
  -3  -7   1       20.16       20.75      1.35 o 
  -2  -7   1        0.27       -0.14      0.21 o 
  -1  -7   1        0.78        0.64      0.21 o 
   0  -7   1        7.79        8.56      0.35 o 
   1  -7   1        4.51        3.45      0.23 o 
   2  -7   1        0.06       -0.12      0.12 o 
   3  -7   1        0.85        0.45      0.15 o 
   4  -7   1        0.03       -0.16      0.16 o 
   5  -7   1        1.39        1.62      0.30 o 
   6  -7   1        3.73        3.71      0.25 o 
   7  -7   1        0.20       -0.02      0.30 o 
  -4  -6   1        0.01        0.00      0.42 o 
  -3  -6   1        5.35        4.74      0.45 o 
  -2  -6   1        0.61       -0.19      0.19 o 
  -1  -6   1        6.11        4.92      0.24 o 
   0  -6   1       25.01       21.88      0.37 o 
   1  -6   1       80.07       67.84      0.88 o 
   2  -6   1        0.16        0.29      0.10 o 
   3  -6   1        0.90        0.59      0.10 o 
   4  -6   1       20.47       20.01      0.81 o 
   5  -6   1       22.01       24.52      0.57 o 
   6  -6   1        7.12        7.81      1.56 o 
   7  -6   1        0.36        0.42      0.25 o 
   8  -6   1        0.42       -0.15      0.25 o 
  -5  -5   1        0.00        0.30      0.36 o 
  -4  -5   1        0.27       -0.21      0.21 o 
  -3  -5   1        0.47        0.03      0.21 o 
  -2  -5   1        0.00       -0.09      0.09 o 
  -1  -5   1        0.44        0.28      0.07 o 
   0  -5   1        3.13        3.68      0.17 o 
   1  -5   1       14.02       15.34      0.26 o 
   2  -5   1       20.90       25.48      0.44 o 
   3  -5   1       25.65       27.27      0.50 o 
   4  -5   1        7.19        7.89      0.25 o 
   5  -5   1        0.60        0.69      0.14 o 
   6  -5   1       11.55       10.50      0.48 o 
   7  -5   1       12.93       13.67      0.71 o 
   8  -5   1        2.42        2.75      0.29 o 
  -4  -4   1        0.43        0.24      0.24 o 
  -3  -4   1        1.25        0.48      0.11 o 
  -2  -4   1        1.30        0.94      0.08 o 
  -1  -4   1        1.59        2.96      0.10 o 
   0  -4   1        0.21        0.88      0.08 o 
   1  -4   1        5.50        7.09      0.16 o 
   2  -4   1        9.09       10.42      0.28 o 
   3  -4   1      251.79      247.29      1.98 o 
   4  -4   1       29.71       33.27      0.40 o 
   5  -4   1        2.42        2.85      0.22 o 
   6  -4   1      125.09      124.19      1.69 o 
   7  -4   1       44.85       44.21      0.86 o 
   8  -4   1        6.02        5.45      0.78 o 
  -4  -3   1        0.81        1.08      0.14 o 
  -3  -3   1        0.46        0.72      0.09 o 
  -2  -3   1       21.79       24.41      0.34 o 
  -1  -3   1        2.64        2.40      0.07 o 
   0  -3   1      179.32      176.30      1.50 o 
   1  -3   1        8.49       11.12      0.16 o 
   2  -3   1       25.27       26.92      0.30 o 
   3  -3   1       57.28       57.38      0.53 o 
   4  -3   1       12.49       12.57      0.33 o 
   5  -3   1       19.18       18.59      0.37 o 
   6  -3   1        0.25        0.35      0.51 o 
   7  -3   1        0.29        0.00      0.36 o 
   8  -3   1       22.04       26.28      1.44 o 
  -7  -2   1        2.14        0.96      0.48 o 
  -6  -2   1       24.40       23.94      1.20 o 
  -5  -2   1       15.97       17.24      0.90 o 
  -4  -2   1       39.19       43.03      1.44 o 
  -3  -2   1      548.93      583.53     13.83 o 
  -2  -2   1      218.00      225.39      2.67 o 
  -1  -2   1      429.95      408.70      3.55 o 
   0  -2   1      385.84      367.09      2.87 o 
   1  -2   1     5961.29     5920.71     97.02 o 
   2  -2   1      511.94      547.59      4.25 o 
   3  -2   1       12.11       13.84      0.35 o 
   4  -2   1        9.25       10.87      0.48 o 
   5  -2   1      124.90      117.66      2.33 o 
   6  -2   1        2.64        2.69      0.48 o 
   7  -2   1        3.40        2.15      0.48 o 
   8  -2   1        0.07       -0.18      0.36 o 
  -8  -1   1        0.60        0.30      0.42 o 
  -7  -1   1        0.04        0.00      0.36 o 
  -6  -1   1       15.64       16.88      0.96 o 
  -5  -1   1      100.82       96.06      2.75 o 
  -4  -1   1       71.72       73.92      2.09 o 
  -3  -1   1       51.13       54.33      1.14 o 
  -2  -1   1      564.68      604.25     17.18 o 
  -1  -1   1       59.03       59.36      0.46 o 
   0  -1   1        0.47        4.93      0.08 o 
   1  -1   1       15.23       14.72      0.20 o 
   2  -1   1      178.67      168.84      2.48 o 
   3  -1   1       14.45       18.67      0.69 o 
   4  -1   1      136.88      131.43      2.48 o 
   5  -1   1       55.55       56.50      1.86 o 
   6  -1   1       34.45       35.13      1.44 o 
   7  -1   1        0.46        0.84      0.42 o 
   8  -1   1        0.06        0.00      0.42 o 
  -8   0   1        0.38        0.06      0.42 o 
  -7   0   1        0.02        0.18      0.36 o 
  -6   0   1        0.69        0.60      0.36 o 
  -5   0   1      326.32      313.19      7.72 o 
  -4   0   1       10.86       10.79      0.75 o 
  -3   0   1       56.09       62.67      1.16 o 
  -2   0   1      472.20      482.49      8.74 o 
  -1   0   1     2324.54     2187.56     26.48 o 
   1   0   1      701.15      658.69     13.13 o 
   2   0   1     1112.76     1107.91     21.22 o 
   3   0   1      744.93      833.92     16.94 o 
   4   0   1       32.22       37.60      0.91 o 
   5   0   1        6.98        5.81      0.42 o 
   6   0   1       31.23       27.53      1.26 o 
   7   0   1        4.25        2.99      0.60 o 
   8   0   1        0.23        0.48      0.48 o 
  -8   1   1       35.48       43.09      1.86 o 
  -7   1   1        8.45        7.90      0.78 o 
  -6   1   1        0.40        1.62      0.42 o 
  -5   1   1        0.40        0.43      0.11 o 
  -4   1   1      203.20      183.14      4.37 o 
  -3   1   1       15.16       15.68      0.29 o 
  -2   1   1        1.36        0.42      0.05 o 
  -1   1   1       38.30       46.15      0.39 o 
   0   1   1       34.60       33.81      0.31 o 
   1   1   1       22.17       23.22      0.46 o 
   2   1   1      126.74      127.43      2.29 o 
   3   1   1        1.28        3.52      0.27 o 
   4   1   1       12.66       13.14      0.51 o 
   5   1   1        0.07        0.24      0.30 o 
   6   1   1        0.18        0.24      0.36 o 
   7   1   1       10.60        7.54      0.84 o 
  -8   2   1        3.36        4.01      0.72 o 
  -7   2   1       25.65       26.31      0.78 o 
  -6   2   1      248.41      235.60      4.16 o 
  -5   2   1        2.62        2.45      0.30 o 
  -4   2   1       68.50       73.01      1.11 o 
  -3   2   1      451.23      483.16      4.33 o 
  -2   2   1      127.97      120.83      1.33 o 
  -1   2   1        0.00        0.11      0.04 o 
   0   2   1      148.51      153.33      1.51 o 
   1   2   1        2.48        3.39      0.10 o 
   2   2   1        3.39        2.56      0.15 o 
   3   2   1       11.79        9.46      0.60 o 
   4   2   1        2.43        1.62      0.36 o 
  -8   3   1        3.05        3.58      0.36 o 
  -7   3   1       18.95       17.86      0.51 o 
  -6   3   1        3.49        3.36      0.19 o 
  -5   3   1       12.99       12.02      0.30 o 
  -4   3   1        6.23        5.40      0.13 o 
  -3   3   1      163.67      162.63      1.41 o 
  -2   3   1        3.83        5.30      0.12 o 
  -1   3   1       59.45       59.70      0.80 o 
   0   3   1       31.86       32.46      0.43 o 
   1   3   1       13.89       13.05      0.23 o 
   2   3   1        0.66        0.71      0.09 o 
   3   3   1        3.88        3.66      0.17 o 
   4   3   1        0.01       -0.24      0.24 o 
  -8   4   1        4.58        5.85      0.42 o 
  -7   4   1        0.20        0.19      0.21 o 
  -6   4   1       28.85       26.57      0.74 o 
  -5   4   1       47.47       47.59      0.61 o 
  -4   4   1       18.42       20.56      0.25 o 
  -3   4   1        0.04        0.05      0.06 o 
  -2   4   1       13.93       15.00      0.24 o 
  -1   4   1      235.59      236.32      2.34 o 
   0   4   1      146.23      148.84      1.66 o 
   1   4   1       44.75       43.88      0.57 o 
   2   4   1       16.25       16.63      0.35 o 
   3   4   1       62.70       63.13      1.05 o 
   4   4   1        3.34        2.31      0.29 o 
  -8   5   1        0.31        0.02      0.23 o 
  -7   5   1        0.06        0.30      0.21 o 
  -6   5   1       13.85       13.42      0.39 o 
  -5   5   1       10.53       10.53      0.31 o 
  -4   5   1        2.20        2.31      0.13 o 
  -3   5   1        2.34        1.88      0.12 o 
  -2   5   1        0.08        0.27      0.08 o 
  -1   5   1       33.33       31.99      0.44 o 
   0   5   1       21.94       22.47      0.53 o 
   1   5   1        0.31        0.20      0.09 o 
   2   5   1        0.39        0.66      0.17 o 
   3   5   1       83.55       81.23      1.89 o 
   4   5   1        7.26        8.26      0.72 o 
   5   5   1        7.55        8.98      0.84 o 
  -8   6   1        0.98        1.16      0.32 o 
  -7   6   1        0.06       -0.03      0.25 o 
  -6   6   1       15.18       17.76      0.48 o 
  -5   6   1        3.69        3.30      0.28 o 
  -4   6   1        2.93        1.85      0.18 o 
  -3   6   1        0.48        0.18      0.11 o 
  -2   6   1        1.46        1.94      0.16 o 
  -1   6   1        5.08        4.98      0.19 o 
   0   6   1        2.14        2.61      0.18 o 
   1   6   1       87.11       86.58      1.68 o 
   2   6   1       44.96       48.58      1.44 o 
   3   6   1        2.11        2.10      0.32 o 
   4   6   1        1.29        1.80      0.54 o 
  -7   7   1        1.20        1.38      0.22 o 
  -6   7   1        0.93        0.94      0.21 o 
  -5   7   1       13.64       16.90      0.49 o 
  -4   7   1        5.29        4.39      0.29 o 
  -3   7   1       27.71       29.15      0.75 o 
  -2   7   1        9.90        9.90      0.33 o 
  -1   7   1        7.29        6.79      0.34 o 
   0   7   1        1.67        1.60      0.22 o 
   1   7   1        4.93        3.97      0.30 o 
   2   7   1        0.01        0.16      0.33 o 
  -6   8   1        1.95        2.83      0.40 o 
  -5   8   1       33.46       38.59      1.02 o 
  -4   8   1       57.68       61.26      1.22 o 
  -3   8   1        0.41        0.96      0.22 o 
  -2   8   1        5.17        5.71      0.39 o 
  -1   8   1        0.07        0.02      0.19 o 
   0   8   1        2.74        3.16      0.39 o 
   1   8   1        5.32        4.85      0.66 o 
   0  -9   2        0.01       -0.32      0.32 o 
   1  -9   2        0.07       -0.14      0.29 o 
   2  -9   2        0.02       -0.18      0.32 o 
   3  -9   2        0.29       -0.32      0.32 o 
   4  -9   2        0.58        0.09      0.34 o 
   5  -9   2        0.00       -0.27      0.27 o 
  -2  -8   2       15.05       16.88      0.63 o 
  -1  -8   2        1.68        1.20      0.31 o 
   0  -8   2        2.20        1.95      0.28 o 
   1  -8   2       20.61       18.89      0.59 o 
   2  -8   2       16.30       15.43      0.55 o 
   3  -8   2        1.69        1.17      0.25 o 
   4  -8   2        0.03       -0.19      0.19 o 
   5  -8   2        2.45        1.42      0.25 o 
   6  -8   2        1.28        1.15      0.44 o 
  -4  -7   2        2.22        1.86      0.60 o 
  -3  -7   2        0.38       -0.36      0.39 o 
  -2  -7   2        1.05        0.40      0.21 o 
  -1  -7   2        2.16        1.45      0.23 o 
   0  -7   2        0.00        0.14      0.14 o 
   1  -7   2        3.06        2.41      0.18 o 
   2  -7   2        0.24        0.17      0.13 o 
   3  -7   2        0.74        0.46      0.15 o 
   4  -7   2        2.41        2.06      0.23 o 
   5  -7   2        0.03       -0.03      0.17 o 
   6  -7   2        1.32        1.59      0.25 o 
   7  -7   2        0.30        0.39      0.33 o 
  -5  -6   2        2.14        1.68      0.54 o 
  -4  -6   2       12.43       14.43      0.75 o 
  -3  -6   2        1.19        0.35      0.27 o 
  -2  -6   2        0.45        0.51      0.20 o 
  -1  -6   2        0.04       -0.11      0.11 o 
   0  -6   2       14.67       14.00      0.29 o 
   1  -6   2       10.56        8.33      0.24 o 
   2  -6   2        1.00        0.98      0.11 o 
   3  -6   2       27.41       28.56      0.48 o 
   4  -6   2       50.43       49.90      1.75 o 
   5  -6   2        2.00        1.65      0.23 o 
   6  -6   2        0.36        0.24      0.36 o 
   7  -6   2       45.06       49.76      1.05 o 
   8  -6   2        3.53        3.23      0.33 o 
  -6  -5   2        2.49        2.33      0.54 o 
  -5  -5   2        0.20        0.90      0.42 o 
  -4  -5   2        0.43        0.24      0.21 o 
  -3  -5   2        0.93        0.57      0.18 o 
  -2  -5   2        0.36        0.17      0.09 o 
  -1  -5   2       25.58       24.33      0.39 o 
   0  -5   2        4.36        3.78      0.14 o 
   1  -5   2        1.93        3.63      0.17 o 
   2  -5   2        1.85        2.23      0.11 o 
   3  -5   2        0.66        0.68      0.07 o 
   4  -5   2        0.28        0.05      0.06 o 
   5  -5   2       44.47       44.83      0.85 o 
   6  -5   2        1.09        1.22      0.33 o 
   7  -5   2        2.65        2.52      0.27 o 
   8  -5   2        2.92        2.75      0.28 o 
  -6  -4   2        8.92        7.60      0.72 o 
  -5  -4   2        7.49        6.58      0.60 o 
  -4  -4   2        0.01       -0.09      0.17 o 
  -3  -4   2       14.33       15.23      0.37 o 
  -2  -4   2      157.99      161.85      1.88 o 
  -1  -4   2      199.12      190.59      2.08 o 
   0  -4   2      102.67      115.85      1.10 o 
   1  -4   2       52.04       50.85      0.53 o 
   2  -4   2        2.13        5.82      0.23 o 
   3  -4   2       32.31       32.82      0.40 o 
   4  -4   2       14.94       15.91      0.31 o 
   5  -4   2       19.46       20.58      0.37 o 
   6  -4   2      139.14      142.33      2.13 o 
   7  -4   2        2.61        1.86      0.26 o 
   8  -4   2        2.26        2.99      0.66 o 
  -4  -3   2       11.36       11.97      0.30 o 
  -3  -3   2       53.37       55.84      0.77 o 
  -2  -3   2       27.03       23.78      0.30 o 
  -1  -3   2        9.18       11.32      0.17 o 
   0  -3   2       50.37       54.13      0.55 o 
   1  -3   2       53.45       61.66      0.57 o 
   2  -3   2       88.11       96.83      0.77 o 
   3  -3   2      260.36      244.02      2.40 o 
   4  -3   2       21.47       23.36      0.50 o 
   5  -3   2       22.91       22.99      0.76 o 
   6  -3   2       48.31       46.80      1.74 o 
   7  -3   2        1.50        1.44      0.42 o 
   8  -3   2        0.25        0.06      0.42 o 
  -7  -2   2        0.53        0.60      0.42 o 
  -6  -2   2       21.08       20.83      1.08 o 
  -5  -2   2        6.48        6.58      0.60 o 
  -4  -2   2        7.61        6.56      0.30 o 
  -3  -2   2       30.34       21.19      0.29 o 
  -2  -2   2        0.57        0.31      0.03 o 
  -1  -2   2      614.56      614.54      5.41 o 
   1  -2   2      211.60      196.48      1.65 o 
   2  -2   2      115.56      117.10      1.08 o 
   3  -2   2       49.89       49.41      0.89 o 
   4  -2   2      242.21      269.51      4.74 o 
   5  -2   2       26.58       27.83      0.84 o 
   6  -2   2       29.75       26.58      1.20 o 
   7  -2   2       16.46       16.82      1.02 o 
   8  -2   2        0.91        0.24      0.48 o 
  -8  -1   2        5.65        8.08      0.90 o 
  -7  -1   2       17.62       19.81      1.14 o 
  -6  -1   2       12.03       11.57      0.42 o 
  -5  -1   2        0.00        0.38      0.15 o 
  -4  -1   2       25.40       31.19      0.53 o 
  -3  -1   2       29.29       33.42      0.42 o 
  -2  -1   2      278.89      301.29      2.50 o 
  -1  -1   2       16.78       17.23      0.18 o 
   0  -1   2        1.05        0.88      0.03 o 
   1  -1   2      737.14      756.33      7.31 o 
   2  -1   2       21.22       23.81      0.79 o 
   3  -1   2       11.57       13.17      0.38 o 
   4  -1   2        3.20        1.06      0.19 o 
   5  -1   2        0.05       -0.17      0.17 o 
   6  -1   2        1.67        2.75      0.48 o 
   7  -1   2        7.08       10.71      0.90 o 
   8  -1   2        1.55        1.20      0.54 o 
  -8   0   2       10.08       13.47      1.08 o 
  -7   0   2        9.41        9.64      0.84 o 
  -6   0   2      177.18      177.00      3.38 o 
  -5   0   2       99.67       90.85      1.70 o 
  -4   0   2       15.39       16.44      0.34 o 
  -3   0   2       52.70       47.81      0.62 o 
  -2   0   2     1443.12     1393.24     13.40 o 
  -1   0   2       14.42       17.84      0.17 o 
   0   0   2      109.54      108.66      1.19 o 
   1   0   2      411.67      415.51      4.88 o 
   2   0   2        3.29        1.78      0.14 o 
   3   0   2        8.43       10.74      0.42 o 
   4   0   2        0.25        0.45      0.21 o 
   5   0   2        0.41        0.30      0.30 o 
   6   0   2       68.22       61.05      2.09 o 
   7   0   2        0.60        2.04      0.54 o 
   8   0   2        1.87        1.62      0.60 o 
  -8   1   2        1.82        2.15      0.60 o 
  -7   1   2        1.05        1.50      0.24 o 
  -6   1   2       57.03       57.16      1.24 o 
  -5   1   2      112.95      103.91      2.04 o 
  -4   1   2       12.16       10.12      0.24 o 
  -3   1   2       11.82        8.50      0.14 o 
  -2   1   2      163.13      172.67      1.85 o 
  -1   1   2      409.41      420.40      3.48 o 
   0   1   2      505.68      573.10      5.21 o 
   1   1   2       54.65       60.58      0.78 o 
   2   1   2        6.13        5.09      0.42 o 
   3   1   2        6.22        4.12      0.30 o 
   4   1   2        0.13       -0.06      0.18 o 
   5   1   2       10.76       10.18      0.78 o 
   6   1   2        0.93        0.54      0.36 o 
   7   1   2        1.44        0.54      0.42 o 
  -8   2   2        0.20        0.40      0.21 o 
  -7   2   2       35.23       35.87      0.95 o 
  -6   2   2        0.07       -0.08      0.11 o 
  -5   2   2       16.47       12.35      0.32 o 
  -4   2   2      136.42      150.46      1.54 o 
  -3   2   2      262.38      289.42      2.44 o 
  -2   2   2        0.34       -0.05      0.05 o 
  -1   2   2      131.31      136.64      1.36 o 
   0   2   2      970.43     1107.77     12.33 o 
   1   2   2       18.86       20.56      0.26 o 
   2   2   2        3.64        4.70      0.21 o 
   3   2   2        7.99        6.40      0.54 o 
   4   2   2        1.15        1.92      0.42 o 
  -8   3   2        1.85        1.51      0.25 o 
  -7   3   2        0.49        0.42      0.27 o 
  -6   3   2       12.08       10.66      0.38 o 
  -5   3   2        7.89        6.05      0.19 o 
  -4   3   2        0.11        0.04      0.05 o 
  -3   3   2        8.82        4.57      0.13 o 
  -2   3   2       17.22       16.75      0.26 o 
  -1   3   2       16.38       16.86      0.26 o 
   0   3   2       25.46       25.33      0.29 o 
   1   3   2      166.73      165.43      1.65 o 
   2   3   2       18.58       16.91      0.32 o 
   3   3   2        7.99        7.78      0.60 o 
   4   3   2       41.95       35.43      1.44 o 
  -8   4   2        1.40        1.52      0.47 o 
  -7   4   2        1.26        1.02      0.23 o 
  -6   4   2        0.07        0.02      0.14 o 
  -5   4   2        1.10        1.22      0.11 o 
  -4   4   2        4.96        5.68      0.15 o 
  -3   4   2        6.90        7.32      0.19 o 
  -2   4   2       12.02       14.53      0.29 o 
  -1   4   2      203.14      210.15      2.11 o 
   0   4   2       34.52       36.22      0.40 o 
   1   4   2       26.80       26.63      0.37 o 
   2   4   2      175.11      170.54      2.18 o 
   3   4   2       61.79       62.88      1.31 o 
   4   4   2        0.64        0.72      0.30 o 
  -8   5   2        0.04       -0.03      0.25 o 
  -7   5   2        2.95        3.23      0.36 o 
  -6   5   2        0.49        0.54      0.15 o 
  -5   5   2        0.52        0.11      0.13 o 
  -4   5   2        4.59        3.73      0.18 o 
  -3   5   2        4.35        4.55      0.22 o 
  -2   5   2       10.39       10.02      0.24 o 
  -1   5   2       16.77       14.65      0.29 o 
   0   5   2       24.81       25.63      0.48 o 
   1   5   2        4.75        4.14      0.19 o 
   2   5   2       44.48       45.52      1.06 o 
   3   5   2        3.67        3.92      0.34 o 
   4   5   2        6.86        8.08      0.78 o 
  -8   6   2        5.04        4.90      0.49 o 
  -7   6   2       13.60       13.43      0.70 o 
  -6   6   2        0.90        0.91      0.19 o 
  -5   6   2       15.85       16.26      0.45 o 
  -4   6   2       43.74       44.67      0.69 o 
  -3   6   2      124.09      121.65      1.35 o 
  -2   6   2        7.01        7.17      0.23 o 
  -1   6   2        0.32        0.36      0.13 o 
   0   6   2       27.60       28.17      0.50 o 
   1   6   2        3.82        3.73      0.29 o 
   2   6   2        1.42        1.14      0.29 o 
   3   6   2        2.64        2.69      0.54 o 
  -7   7   2        8.44        7.62      0.38 o 
  -6   7   2       15.10       16.92      0.52 o 
  -5   7   2        3.62        4.35      0.29 o 
  -4   7   2        6.54        5.65      0.40 o 
  -3   7   2       22.61       24.00      0.57 o 
  -2   7   2        2.45        3.07      0.25 o 
  -1   7   2        1.59        1.88      0.19 o 
   0   7   2       45.56       49.73      1.00 o 
   1   7   2        0.30        0.82      0.21 o 
   2   7   2        4.55        4.78      0.90 o 
  -5   8   2       10.79        9.45      0.51 o 
  -4   8   2        2.26        2.91      0.34 o 
  -3   8   2        3.60        3.82      0.30 o 
  -2   8   2       12.09       13.92      0.57 o 
  -1   8   2       10.24       12.11      0.56 o 
   0   8   2        2.44        2.20      0.36 o 
   0  -9   3        1.04        0.80      0.34 o 
   1  -9   3        0.50        0.15      0.32 o 
   2  -9   3        0.10       -0.23      0.23 o 
   3  -9   3        0.09       -0.32      0.32 o 
   4  -9   3        0.05       -0.18      0.32 o 
   5  -9   3        0.02       -0.25      0.25 o 
  -2  -8   3        0.00       -0.33      0.33 o 
  -1  -8   3        0.47        0.31      0.24 o 
   0  -8   3        3.45        3.16      0.31 o 
   1  -8   3       12.42       10.76      0.49 o 
   2  -8   3        0.14       -0.18      0.18 o 
   3  -8   3        0.54        0.06      0.34 o 
   4  -8   3        8.69        7.99      0.81 o 
   5  -8   3        8.88        8.37      0.58 o 
   6  -8   3        0.49        1.03      0.26 o 
  -4  -7   3        0.06        0.13      0.33 o 
  -3  -7   3        0.00       -0.21      0.21 o 
  -2  -7   3        0.37       -0.12      0.31 o 
  -1  -7   3        0.01       -0.05      0.15 o 
   0  -7   3        0.21       -0.09      0.12 o 
   1  -7   3        1.49        1.78      0.22 o 
   2  -7   3        5.53        5.72      0.33 o 
   3  -7   3        1.48        1.65      0.18 o 
   4  -7   3        2.93        2.76      0.21 o 
   5  -7   3        0.16        0.52      0.17 o 
   6  -7   3        8.19        9.34      0.84 o 
   7  -7   3        2.60        4.14      0.50 o 
  -5  -6   3       11.12       12.99      1.02 o 
  -4  -6   3        1.41        1.45      0.32 o 
  -3  -6   3        0.01       -0.17      0.17 o 
  -2  -6   3        0.23        0.22      0.13 o 
  -1  -6   3       11.22       12.49      0.35 o 
   0  -6   3        9.20       10.41      0.24 o 
   1  -6   3        4.57        5.25      0.17 o 
   2  -6   3        0.40        0.53      0.09 o 
   3  -6   3       41.43       37.14      0.50 o 
   4  -6   3        1.28        1.48      0.16 o 
   5  -6   3        2.02        1.93      0.24 o 
   6  -6   3       39.45       48.32      1.25 o 
   7  -6   3       33.99       36.98      0.88 o 
  -6  -5   3        1.86        2.69      0.54 o 
  -5  -5   3        0.20       -0.24      0.36 o 
  -4  -5   3        0.89        0.78      0.23 o 
  -3  -5   3        0.05        0.14      0.11 o 
  -2  -5   3        0.41        0.67      0.10 o 
  -1  -5   3        1.21        1.50      0.11 o 
   0  -5   3       35.81       38.06      0.45 o 
   1  -5   3        2.97        2.67      0.12 o 
   2  -5   3       30.41       32.66      0.38 o 
   3  -5   3       23.61       26.76      0.31 o 
   4  -5   3        4.11        3.60      0.15 o 
   5  -5   3       13.25       12.23      0.36 o 
   6  -5   3        0.33        0.48      0.24 o 
   7  -5   3        2.03        1.67      0.23 o 
   8  -5   3        5.01        5.93      0.84 o 
  -6  -4   3        6.34        6.46      0.60 o 
  -5  -4   3       14.42       15.88      1.08 o 
  -4  -4   3       22.49       23.11      0.56 o 
  -3  -4   3       90.63       92.72      0.99 o 
  -2  -4   3        4.69        5.15      0.13 o 
  -1  -4   3       55.42       54.10      0.57 o 
   0  -4   3      198.98      203.39      1.87 o 
   1  -4   3     2123.43     2095.10     18.40 o 
   2  -4   3      148.71      149.05      1.31 o 
   3  -4   3        0.18        0.21      0.06 o 
   4  -4   3        0.80        0.48      0.09 o 
   5  -4   3        3.08        2.93      0.17 o 
   6  -4   3        7.79        7.72      0.41 o 
   7  -4   3        6.19        4.61      0.72 o 
   8  -4   3        0.36        0.06      0.48 o 
  -6  -3   3        0.02        0.00      0.30 o 
  -5  -3   3       52.86       54.89      1.72 o 
  -4  -3   3       15.15       15.86      0.33 o 
  -3  -3   3       29.03       31.99      0.40 o 
  -2  -3   3      160.96      166.61      1.35 o 
  -1  -3   3       32.21       37.29      0.38 o 
   0  -3   3       10.35        9.12      0.16 o 
   1  -3   3        2.46        0.73      0.06 o 
   2  -3   3       17.57       19.81      0.21 o 
   3  -3   3        1.43        1.58      0.10 o 
   4  -3   3       62.79       62.00      0.95 o 
   5  -3   3       12.52       14.66      0.41 o 
   6  -3   3       15.90       15.98      0.96 o 
   7  -3   3        0.47        0.72      0.42 o 
   8  -3   3        0.96        0.66      0.54 o 
  -7  -2   3        1.90        2.81      0.54 o 
  -6  -2   3        6.27        5.51      0.60 o 
  -5  -2   3      248.02      233.62      2.55 o 
  -4  -2   3        9.79        8.62      0.21 o 
  -3  -2   3       51.81       45.56      0.42 o 
  -2  -2   3       28.45       32.62      0.29 o 
  -1  -2   3        0.19       -0.04      0.04 o 
   0  -2   3       36.52       37.32      0.34 o 
   1  -2   3      203.35      191.72      1.38 o 
   2  -2   3      595.27      601.84      7.19 o 
   3  -2   3      220.72      251.49      4.94 o 
   4  -2   3       13.32       13.66      0.45 o 
   5  -2   3        0.89        0.90      0.36 o 
   6  -2   3       15.72       11.19      0.90 o 
   7  -2   3        9.43        6.52      0.78 o 
   8  -2   3        0.44        0.06      0.48 o 
  -8  -1   3       21.65       29.51      1.50 o 
  -7  -1   3        9.72        9.21      0.42 o 
  -6  -1   3        0.00        0.21      0.13 o 
  -5  -1   3       25.36       23.32      0.37 o 
  -4  -1   3      217.45      207.71      2.06 o 
  -3  -1   3        6.26        3.67      0.08 o 
  -2  -1   3        0.58        1.28      0.06 o 
  -1  -1   3        0.16        0.07      0.03 o 
   0  -1   3       59.96       61.42      0.52 o 
   1  -1   3       77.05       79.05      0.71 o 
   2  -1   3      121.80      119.41      2.53 o 
   3  -1   3       12.00       12.71      0.39 o 
   4  -1   3        7.58        6.69      0.40 o 
   5  -1   3        0.53        0.96      0.36 o 
   6  -1   3        2.20        1.62      0.42 o 
   7  -1   3        9.84        6.94      0.90 o 
   8  -1   3        0.34        1.08      0.60 o 
  -8   0   3        0.30        0.12      0.48 o 
  -7   0   3        7.45        6.81      0.40 o 
  -6   0   3      206.98      203.09      2.53 o 
  -5   0   3        3.96        3.23      0.19 o 
  -4   0   3       29.66       28.72      0.44 o 
  -3   0   3      245.26      272.66      2.45 o 
  -2   0   3      227.56      247.51      2.23 o 
  -1   0   3        0.16        0.23      0.05 o 
   0   0   3      405.10      443.21      3.91 o 
   1   0   3      163.97      186.84      1.57 o 
   2   0   3        0.78        0.93      0.09 o 
   3   0   3        8.17        8.26      0.40 o 
   4   0   3       12.23        9.90      0.49 o 
   6   0   3        2.34        0.72      0.36 o 
   7   0   3        0.10       -0.06      0.42 o 
  -8   1   3        3.27        4.24      0.35 o 
  -7   1   3        5.95        6.21      0.32 o 
  -6   1   3        0.03       -0.11      0.11 o 
  -5   1   3       43.78       39.24      1.32 o 
  -4   1   3        0.06        0.24      0.06 o 
  -3   1   3      160.73      175.30      1.50 o 
  -2   1   3       34.17       29.81      0.37 o 
  -1   1   3       15.55       16.45      0.29 o 
   0   1   3       55.19       57.33      0.57 o 
   1   1   3        8.25        6.85      0.12 o 
   2   1   3       41.04       42.83      0.74 o 
   3   1   3       15.34       14.49      0.78 o 
   4   1   3        4.36        3.47      0.48 o 
  -8   2   3       22.59       28.08      0.73 o 
  -7   2   3        0.10        0.05      0.16 o 
  -6   2   3       33.68       29.45      0.72 o 
  -5   2   3       42.98       39.63      0.54 o 
  -4   2   3        0.20        1.82      0.08 o 
  -3   2   3        0.58        0.42      0.06 o 
  -2   2   3       43.61       46.56      0.54 o 
  -1   2   3      238.50      288.15      2.81 o 
   0   2   3      441.27      509.55      4.23 o 
   1   2   3      146.81      158.14      1.57 o 
   2   2   3      102.24      100.43      1.45 o 
   3   2   3      182.04      176.98      4.61 o 
   4   2   3       17.40       16.10      0.96 o 
  -8   3   3        0.63        0.70      0.23 o 
  -7   3   3        1.97        1.92      0.27 o 
  -6   3   3       26.22       23.46      0.68 o 
  -5   3   3       17.23       17.57      0.31 o 
  -4   3   3       14.10       14.27      0.23 o 
  -3   3   3        1.12        1.52      0.11 o 
  -2   3   3        1.18        1.45      0.10 o 
  -1   3   3       90.05       91.65      0.98 o 
   0   3   3        2.31        2.41      0.10 o 
   1   3   3        3.70        5.11      0.15 o 
   2   3   3        3.03        2.22      0.15 o 
   3   3   3      216.32      195.35      4.79 o 
  -8   4   3        4.12        4.77      0.45 o 
  -7   4   3        0.43        0.09      0.21 o 
  -6   4   3       48.64       44.44      0.83 o 
  -5   4   3        9.57       10.37      0.35 o 
  -4   4   3        6.50        5.84      0.24 o 
  -3   4   3        0.32        0.43      0.10 o 
  -2   4   3       33.74       32.29      0.46 o 
  -1   4   3       14.21       13.81      0.26 o 
   0   4   3       26.18       25.60      0.32 o 
   1   4   3      152.96      150.83      1.70 o 
   2   4   3       57.04       58.02      1.23 o 
   3   4   3        2.45        2.49      0.25 o 
   4   4   3        0.03        0.12      0.30 o 
  -8   5   3        3.51        4.13      0.63 o 
  -7   5   3        3.34        2.54      0.34 o 
  -6   5   3        4.18        3.71      0.24 o 
  -5   5   3       55.91       56.70      0.91 o 
  -4   5   3       13.64       13.33      0.46 o 
  -3   5   3       97.82       93.00      1.06 o 
  -2   5   3       23.49       22.58      0.43 o 
  -1   5   3       12.68       12.17      0.30 o 
   0   5   3        2.40        2.45      0.19 o 
   1   5   3       69.90       67.60      1.00 o 
   2   5   3        0.02        0.10      0.20 o 
   3   5   3        1.22        1.08      0.36 o 
   4   5   3        3.38        4.07      0.60 o 
  -7   6   3        0.34        0.07      0.21 o 
  -6   6   3        3.34        3.80      0.28 o 
  -5   6   3       83.31       86.62      1.34 o 
  -4   6   3      102.87       99.46      1.67 o 
  -3   6   3        1.34        1.69      0.16 o 
  -2   6   3       26.26       27.08      0.46 o 
  -1   6   3       15.71       15.51      0.43 o 
   0   6   3       21.50       23.71      0.86 o 
   1   6   3       18.01       19.71      0.86 o 
   2   6   3        0.16       -0.22      0.23 o 
   3   6   3        2.12        2.57      0.60 o 
  -6   7   3        0.09        0.01      0.21 o 
  -5   7   3        1.66        2.29      0.43 o 
  -4   7   3       24.87       25.35      0.71 o 
  -3   7   3       19.27       20.00      0.54 o 
  -2   7   3        1.44        1.66      0.23 o 
  -1   7   3        3.13        3.47      0.28 o 
   0   7   3        2.43        2.03      0.37 o 
   1   7   3        1.80        1.42      0.26 o 
  -4   8   3        0.00       -0.02      0.25 o 
  -3   8   3        0.64        0.50      0.26 o 
  -2   8   3        0.19        0.03      0.30 o 
  -1   8   3        0.03       -0.29      0.29 o 
   0  -9   4        0.03       -0.13      0.32 o 
   1  -9   4        0.29       -0.12      0.33 o 
   2  -9   4        0.05       -0.24      0.24 o 
   3  -9   4        1.03        0.54      0.34 o 
   4  -9   4        0.28        0.05      0.28 o 
   5  -9   4        0.31        0.04      0.25 o 
  -2  -8   4        0.01       -0.29      0.29 o 
  -1  -8   4        0.00       -0.22      0.22 o 
   0  -8   4        2.30        2.08      0.28 o 
   1  -8   4        0.10       -0.19      0.19 o 
   2  -8   4        0.56        0.34      0.22 o 
   3  -8   4        5.88        5.30      0.46 o 
   4  -8   4       15.84       16.04      0.55 o 
   5  -8   4        0.64        0.27      0.22 o 
   6  -8   4        0.16        0.55      0.43 o 
  -4  -7   4        0.17       -0.28      0.32 o 
  -3  -7   4        0.11       -0.24      0.24 o 
  -2  -7   4        0.19       -0.01      0.20 o 
  -1  -7   4        5.51        4.97      0.27 o 
   0  -7   4        0.16        0.01      0.11 o 
   1  -7   4        0.88        0.37      0.13 o 
   2  -7   4        0.00        0.01      0.13 o 
   3  -7   4        1.19        0.93      0.16 o 
   4  -7   4        3.13        2.11      0.19 o 
   5  -7   4        4.67        4.33      0.28 o 
   6  -7   4        0.29        0.20      0.35 o 
   7  -7   4        0.99        1.24      0.43 o 
  -5  -6   4        4.11        4.19      0.66 o 
  -4  -6   4        0.88        1.04      0.32 o 
  -3  -6   4       11.90       12.20      0.44 o 
  -2  -6   4       58.67       61.16      1.39 o 
  -1  -6   4       22.78       20.76      0.36 o 
   0  -6   4       25.41       27.31      0.39 o 
   1  -6   4       26.35       24.52      0.37 o 
   2  -6   4       89.30       90.83      0.89 o 
   3  -6   4       23.87       23.58      0.44 o 
   4  -6   4        3.01        2.80      0.17 o 
   5  -6   4        6.56        6.76      0.40 o 
   6  -6   4       31.62       37.92      1.11 o 
   7  -6   4        0.06       -0.45      0.45 o 
  -6  -5   4        0.68        1.32      0.54 o 
  -5  -5   4        2.71        2.78      0.36 o 
  -4  -5   4       14.89       17.50      0.93 o 
  -3  -5   4       18.52       18.00      0.37 o 
  -2  -5   4       10.79       11.37      0.27 o 
  -1  -5   4       10.06        8.58      0.22 o 
   0  -5   4        6.63        7.98      0.20 o 
   1  -5   4        7.95       10.02      0.21 o 
   2  -5   4       11.23       12.57      0.24 o 
   3  -5   4       26.56       24.69      0.30 o 
   4  -5   4        2.71        2.56      0.13 o 
   5  -5   4       21.99       21.06      0.49 o 
   6  -5   4       19.27       20.34      0.70 o 
   7  -5   4        2.86        2.49      0.34 o 
  -6  -4   4        4.71        3.83      0.54 o 
  -5  -4   4        0.02        0.57      0.21 o 
  -4  -4   4       43.15       44.74      1.25 o 
  -3  -4   4        7.80        5.08      0.19 o 
  -2  -4   4       10.50        9.46      0.17 o 
  -1  -4   4      109.09      115.56      1.12 o 
   0  -4   4      894.48      892.63      7.89 o 
   1  -4   4       24.21       20.45      0.30 o 
   2  -4   4       45.41       43.06      0.38 o 
   3  -4   4       68.66       67.55      0.61 o 
   4  -4   4      135.91      146.85      1.54 o 
   5  -4   4       12.97       13.82      0.59 o 
   6  -4   4        8.02        8.20      0.84 o 
   7  -4   4       10.75       11.01      0.96 o 
   8  -4   4        0.91        1.02      0.60 o 
  -7  -3   4       17.30       21.39      0.78 o 
  -6  -3   4        0.19        0.22      0.23 o 
  -5  -3   4        0.01        0.41      0.16 o 
  -4  -3   4        0.13        0.12      0.08 o 
  -3  -3   4       13.00       13.17      0.22 o 
  -2  -3   4       40.28       42.92      0.44 o 
  -1  -3   4        5.35        5.52      0.15 o 
   0  -3   4        4.47        2.79      0.10 o 
   1  -3   4      122.47      131.30      1.15 o 
   2  -3   4        4.47        3.86      0.09 o 
   3  -3   4        1.01        1.04      0.09 o 
   4  -3   4        0.01        0.03      0.06 o 
   5  -3   4        2.29        1.49      0.17 o 
   6  -3   4        0.63        0.30      0.36 o 
   7  -3   4        1.14        0.48      0.48 o 
   8  -3   4        3.31        2.39      0.66 o 
  -7  -2   4        3.34        3.33      0.37 o 
  -6  -2   4       66.68       65.19      0.96 o 
  -5  -2   4      101.58      102.33      1.21 o 
  -4  -2   4        5.75        5.55      0.17 o 
  -3  -2   4       61.04       54.28      0.49 o 
  -2  -2   4      434.13      424.57      4.19 o 
  -1  -2   4        0.04        0.20      0.05 o 
   0  -2   4       37.15       39.89      0.37 o 
   1  -2   4        6.65        6.30      0.10 o 
   2  -2   4        3.19        1.25      0.07 o 
   3  -2   4        1.17        0.91      0.10 o 
   4  -2   4        0.35        0.44      0.17 o 
   5  -2   4        1.72        0.90      0.36 o 
   7  -2   4        0.05        0.72      0.48 o 
  -8  -1   4        0.06       -0.28      0.30 o 
  -7  -1   4        0.94        0.90      0.17 o 
  -6  -1   4       37.04       35.76      0.75 o 
  -5  -1   4       28.77       30.16      0.42 o 
  -4  -1   4        0.12       -0.04      0.06 o 
  -3  -1   4        0.34        0.20      0.04 o 
  -2  -1   4      167.10      189.85      1.53 o 
  -1  -1   4       92.39       98.38      0.88 o 
   0  -1   4      237.72      240.24      2.02 o 
   1  -1   4        0.25        0.35      0.04 o 
   2  -1   4        0.01        0.09      0.04 o 
   3  -1   4        5.67        4.62      0.29 o 
   4  -1   4        1.63        0.69      0.18 o 
   5  -1   4        4.43        4.55      0.60 o 
   6  -1   4        0.05        0.18      0.36 o 
   7  -1   4        3.48        2.27      0.60 o 
  -8   0   4        1.91        2.12      0.28 o 
  -7   0   4        1.40        0.74      0.19 o 
  -6   0   4        0.16       -0.11      0.11 o 
  -5   0   4       33.08       30.75      0.45 o 
  -4   0   4       94.53      108.12      1.05 o 
  -3   0   4      119.14      136.62      1.07 o 
  -2   0   4        0.12        0.02      0.05 o 
  -1   0   4        7.31        7.66      0.14 o 
   0   0   4      969.05     1125.65     10.69 o 
   1   0   4       60.90       71.63      0.79 o 
   2   0   4       37.91       41.63      0.75 o 
   3   0   4        2.37        2.25      0.22 o 
   4   0   4       41.13       39.97      1.50 o 
   5   0   4        0.22        0.24      0.30 o 
   6   0   4        5.05        3.71      0.60 o 
   7   0   4        5.08        5.09      0.72 o 
  -8   1   4        6.46        6.68      0.38 o 
  -7   1   4        0.93        0.63      0.23 o 
  -6   1   4        3.48        3.21      0.27 o 
  -5   1   4       14.07       10.30      0.23 o 
  -4   1   4       20.34       17.74      0.27 o 
  -3   1   4        0.46        1.74      0.09 o 
  -2   1   4       38.85       39.36      0.48 o 
  -1   1   4       17.07       17.02      0.33 o 
   0   1   4      165.34      183.80      1.58 o 
   1   1   4      217.34      229.69      2.09 o 
   2   1   4       18.78       17.91      0.36 o 
   3   1   4       18.16       16.70      0.90 o 
   4   1   4      112.36       99.89      3.47 o 
  -8   2   4        2.12        1.76      0.26 o 
  -7   2   4        0.09        0.03      0.21 o 
  -6   2   4        1.06        1.43      0.33 o 
  -5   2   4        9.89        6.93      0.24 o 
  -4   2   4        8.89       10.10      0.19 o 
  -3   2   4        2.75        4.15      0.17 o 
  -2   2   4        7.11        7.40      0.18 o 
  -1   2   4      143.32      139.51      1.43 o 
   0   2   4       57.81       65.45      0.62 o 
   1   2   4        8.88       10.95      0.20 o 
   2   2   4      221.27      214.19      2.35 o 
   3   2   4      100.34      102.28      2.93 o 
  -8   3   4        0.27        0.04      0.23 o 
  -7   3   4        0.74        1.16      0.23 o 
  -6   3   4        6.31        5.82      0.26 o 
  -5   3   4        0.23        0.06      0.11 o 
  -4   3   4       22.82       22.03      0.39 o 
  -3   3   4       15.75       16.48      0.29 o 
  -2   3   4      117.48      112.52      1.21 o 
  -1   3   4       69.04       67.82      0.77 o 
   0   3   4       95.04      100.56      0.93 o 
   1   3   4       16.26       14.97      0.27 o 
   2   3   4       10.30       10.53      0.38 o 
   3   3   4        0.93        1.20      0.30 o 
  -8   4   4        8.64        8.75      0.84 o 
  -7   4   4        8.65        7.76      0.51 o 
  -6   4   4        1.28        1.75      0.22 o 
  -5   4   4       39.35       37.86      0.88 o 
  -4   4   4      156.55      152.86      1.64 o 
  -3   4   4      330.59      312.67      3.12 o 
  -2   4   4        2.43        2.73      0.16 o 
  -1   4   4        5.26        4.28      0.18 o 
   0   4   4       11.93       12.33      0.30 o 
   1   4   4        3.15        2.27      0.17 o 
   2   4   4       13.74       14.04      0.93 o 
   3   4   4        6.25        7.78      0.66 o 
   4   4   4        2.97        3.35      0.48 o 
  -8   5   4        0.18       -0.29      0.29 o 
  -7   5   4       18.93       17.18      0.55 o 
  -6   5   4       16.53       16.57      0.52 o 
  -5   5   4        3.23        3.51      0.26 o 
  -4   5   4        2.02        1.92      0.18 o 
  -3   5   4       71.54       71.89      0.88 o 
  -2   5   4       24.46       22.75      0.44 o 
  -1   5   4        9.99        8.83      0.33 o 
   0   5   4       85.68       83.47      1.20 o 
   1   5   4        0.06        0.32      0.16 o 
   2   5   4       11.66       12.82      0.96 o 
   3   5   4        0.61        1.20      0.48 o 
  -7   6   4        3.92        4.66      0.39 o 
  -6   6   4        0.11       -0.16      0.23 o 
  -5   6   4        3.11        2.34      0.25 o 
  -4   6   4       10.43       11.79      0.66 o 
  -3   6   4        2.17        2.21      0.24 o 
  -2   6   4       27.97       26.77      0.58 o 
  -1   6   4        9.36        9.89      0.41 o 
   0   6   4        0.54        0.24      0.19 o 
   1   6   4        1.51        1.48      0.22 o 
   2   6   4        1.48        1.55      0.48 o 
  -6   7   4        0.69       -0.04      0.27 o 
  -5   7   4        3.23        3.41      0.36 o 
  -4   7   4        1.79        1.69      0.25 o 
  -3   7   4        0.66        0.59      0.23 o 
  -2   7   4        0.20        0.15      0.21 o 
  -1   7   4        6.26        4.88      0.36 o 
   0   7   4        0.05       -0.17      0.22 o 
   0  -9   5        0.53        1.00      0.54 o 
   1  -9   5        0.04       -0.29      0.29 o 
   2  -9   5        0.39        0.08      0.33 o 
   3  -9   5        0.06       -0.07      0.29 o 
   4  -9   5        0.17        0.19      0.27 o 
  -2  -8   5        1.40        1.05      0.42 o 
  -1  -8   5        9.76       10.15      0.51 o 
   0  -8   5        3.37        3.14      0.37 o 
   1  -8   5        2.72        2.36      0.22 o 
   2  -8   5        0.08        0.15      0.21 o 
   3  -8   5        0.13        0.18      0.23 o 
   4  -8   5        0.43        0.41      0.20 o 
   5  -8   5        0.62        0.41      0.19 o 
   6  -8   5        9.12       13.21      0.86 o 
  -4  -7   5        0.79        0.43      0.36 o 
  -3  -7   5        0.52        0.31      0.38 o 
  -2  -7   5        0.43        0.32      0.22 o 
  -1  -7   5        0.71        0.93      0.18 o 
   0  -7   5        0.79        1.56      0.19 o 
   1  -7   5        2.66        2.61      0.18 o 
   2  -7   5       13.40       13.66      0.34 o 
   3  -7   5        7.10        8.63      0.33 o 
   4  -7   5        3.52        2.46      0.22 o 
   5  -7   5        2.85        2.58      0.23 o 
   6  -7   5        1.92        1.04      0.40 o 
  -5  -6   5        5.82        5.71      0.60 o 
  -4  -6   5        4.83        4.75      0.30 o 
  -3  -6   5        3.02        2.92      0.27 o 
  -2  -6   5        0.04        0.13      0.15 o 
  -1  -6   5        3.64        3.07      0.17 o 
   0  -6   5       67.38       66.66      0.77 o 
   1  -6   5      430.88      400.21      3.64 o 
   2  -6   5       24.61       23.88      0.42 o 
   3  -6   5        2.53        2.57      0.17 o 
   4  -6   5        1.87        1.86      0.15 o 
   5  -6   5        3.92        3.60      0.34 o 
   6  -6   5        5.65        5.42      0.54 o 
   7  -6   5        2.97        2.27      0.96 o 
  -6  -5   5        2.62        2.87      0.60 o 
  -5  -5   5       11.99       14.20      0.69 o 
  -4  -5   5        3.70        3.47      0.27 o 
  -3  -5   5        5.28        4.97      0.30 o 
  -2  -5   5       10.59       10.77      0.27 o 
  -1  -5   5       14.58       15.56      0.27 o 
   0  -5   5        4.50        4.50      0.16 o 
   1  -5   5        2.76        1.44      0.11 o 
   2  -5   5       21.95       22.17      0.28 o 
   3  -5   5        0.03       -0.04      0.07 o 
   4  -5   5       11.53       10.50      0.48 o 
   5  -5   5        2.84        2.72      0.29 o 
   6  -5   5        2.39        1.65      0.33 o 
   7  -5   5        0.16        0.60      0.54 o 
  -6  -4   5        5.48        5.69      0.66 o 
  -5  -4   5       89.03       93.41      1.86 o 
  -4  -4   5       11.83       13.77      0.35 o 
  -3  -4   5       13.57       11.67      0.24 o 
  -2  -4   5        1.38        1.57      0.10 o 
  -1  -4   5       38.67       33.61      0.42 o 
   0  -4   5        2.00        2.62      0.12 o 
   1  -4   5       28.84       27.16      0.35 o 
   2  -4   5       83.97       80.00      0.65 o 
   3  -4   5       25.58       30.40      0.53 o 
   4  -4   5        2.20        1.76      0.18 o 
   5  -4   5        0.24        0.19      0.15 o 
   6  -4   5        6.29        4.01      0.60 o 
   7  -4   5       10.75       10.06      1.02 o 
  -7  -3   5        2.92        2.45      0.54 o 
  -6  -3   5        0.02        0.46      0.21 o 
  -5  -3   5       32.93       34.17      0.73 o 
  -4  -3   5       73.05       74.31      0.77 o 
  -3  -3   5        2.28        2.55      0.10 o 
  -2  -3   5        0.27        0.05      0.06 o 
  -1  -3   5       18.56       17.74      0.25 o 
   0  -3   5       54.42       52.84      0.50 o 
   1  -3   5       33.44       29.97      0.33 o 
   2  -3   5       14.13       15.44      0.38 o 
   3  -3   5        2.71        2.45      0.13 o 
   4  -3   5        0.25        0.05      0.06 o 
   5  -3   5        0.64        0.65      0.27 o 
   6  -3   5        3.73        4.79      0.72 o 
   7  -3   5        3.89        2.81      0.66 o 
  -7  -2   5        0.85        0.68      0.19 o 
  -6  -2   5       66.11       61.72      1.30 o 
  -5  -2   5        1.81        2.35      0.15 o 
  -4  -2   5        0.20        0.08      0.06 o 
  -3  -2   5       74.27       87.45      0.70 o 
  -2  -2   5      112.52      119.01      1.01 o 
  -1  -2   5        3.14        2.82      0.14 o 
   0  -2   5       64.39       61.88      0.58 o 
   1  -2   5      210.90      216.70      1.66 o 
   2  -2   5        0.03        0.08      0.07 o 
   3  -2   5        0.13        0.01      0.06 o 
   4  -2   5        6.13        6.09      0.49 o 
   5  -2   5        8.66        7.66      0.78 o 
   6  -2   5        0.97        0.78      0.48 o 
   7  -2   5        0.62        0.42      0.48 o 
  -8  -1   5        2.18        2.59      0.27 o 
  -7  -1   5        0.11       -0.07      0.15 o 
  -6  -1   5        0.60       -0.03      0.13 o 
  -5  -1   5       30.96       27.67      0.40 o 
  -4  -1   5        0.57        0.51      0.07 o 
  -3  -1   5       13.41       18.09      0.24 o 
  -2  -1   5       12.36        9.53      0.16 o 
  -1  -1   5        2.17        1.98      0.09 o 
   0  -1   5       44.14       48.99      0.51 o 
   1  -1   5        5.31        6.13      0.13 o 
   2  -1   5       93.36       95.32      1.42 o 
   3  -1   5       13.47       12.55      0.27 o 
   4  -1   5       11.94        9.26      0.55 o 
   5  -1   5       20.23       15.32      0.96 o 
   6  -1   5        0.21        0.06      0.36 o 
   7  -1   5        1.10        1.26      0.54 o 
  -8   0   5       23.00       26.29      1.22 o 
  -7   0   5        0.00        0.01      0.14 o 
  -6   0   5       13.10       11.21      0.36 o 
  -5   0   5        7.03        6.51      0.23 o 
  -4   0   5        0.68        0.83      0.08 o 
  -3   0   5        1.90        2.21      0.10 o 
  -2   0   5       33.23       32.17      0.38 o 
  -1   0   5       58.34       66.75      0.72 o 
   0   0   5      364.14      377.51      3.16 o 
   1   0   5      117.10      129.72      1.42 o 
   2   0   5      111.55      114.01      1.44 o 
   3   0   5      185.75      199.84      2.95 o 
  -8   1   5        0.99        1.83      0.28 o 
  -7   1   5        1.44        1.91      0.21 o 
  -6   1   5       21.72       20.90      0.63 o 
  -5   1   5        3.02        3.79      0.35 o 
  -4   1   5       14.28       10.63      0.20 o 
  -3   1   5        0.05        0.08      0.07 o 
  -2   1   5        3.46        4.29      0.15 o 
  -1   1   5       10.46       10.66      0.23 o 
   0   1   5       27.62       29.11      0.30 o 
   1   1   5       45.14       52.73      0.52 o 
   2   1   5       14.23       14.61      0.31 o 
   3   1   5      231.48      234.61      6.11 o 
  -8   2   5        6.15        7.69      0.52 o 
  -7   2   5        4.40        4.86      0.60 o 
  -6   2   5       65.29       59.36      1.04 o 
  -5   2   5       17.37       17.25      0.37 o 
  -4   2   5       26.59       24.77      0.41 o 
  -3   2   5       20.24       20.13      0.36 o 
  -2   2   5      238.86      235.53      2.36 o 
  -1   2   5       14.65       12.57      0.28 o 
   0   2   5       35.92       35.61      0.40 o 
   1   2   5      154.48      147.95      1.51 o 
   2   2   5       25.38       24.04      0.52 o 
   3   2   5        0.11       -0.21      0.21 o 
  -8   3   5        8.94       11.11      0.63 o 
  -7   3   5        2.53        2.06      0.23 o 
  -6   3   5       16.49       12.98      0.45 o 
  -5   3   5      106.97      102.61      1.40 o 
  -4   3   5       19.78       18.45      0.38 o 
  -3   3   5      135.58      127.28      1.38 o 
  -2   3   5       39.27       38.94      0.53 o 
  -1   3   5        1.57        2.44      0.14 o 
   0   3   5        0.60        0.68      0.12 o 
   1   3   5      234.99      228.30      2.50 o 
   2   3   5        0.25        0.36      0.24 o 
   3   3   5        9.00        9.64      0.66 o 
   4   3   5        3.71        3.77      0.48 o 
  -8   4   5        5.77        7.68      0.57 o 
  -7   4   5        1.60        1.56      0.25 o 
  -6   4   5        0.66        0.48      0.21 o 
  -5   4   5       88.17       86.38      1.45 o 
  -4   4   5       70.59       67.72      0.92 o 
  -3   4   5       20.15       17.27      0.36 o 
  -2   4   5       49.63       44.74      0.61 o 
  -1   4   5       86.17       78.26      1.13 o 
   0   4   5       37.94       32.55      0.59 o 
   1   4   5       22.87       22.20      0.44 o 
   2   4   5        5.04        5.49      0.40 o 
   3   4   5        2.00        2.87      0.48 o 
   4   4   5        1.19        1.08      0.48 o 
  -7   5   5       10.18       12.07      0.54 o 
  -6   5   5        0.73        0.37      0.22 o 
  -5   5   5        5.34        5.56      0.32 o 
  -4   5   5       31.20       29.10      0.54 o 
  -3   5   5       25.77       24.67      0.49 o 
  -2   5   5        0.40        0.37      0.15 o 
  -1   5   5        0.00        0.16      0.13 o 
   0   5   5       11.46        8.95      0.40 o 
   1   5   5        1.02        1.24      0.20 o 
   2   5   5        5.74        6.00      0.72 o 
   3   5   5        3.33        3.35      0.66 o 
  -6   6   5        2.30        2.69      0.30 o 
  -5   6   5        0.93       -0.06      0.26 o 
  -4   6   5        0.00       -0.15      0.18 o 
  -3   6   5        1.42        1.62      0.26 o 
  -2   6   5        0.46        0.72      0.19 o 
  -1   6   5        0.13        0.18      0.19 o 
   0   6   5        3.85        3.95      0.46 o 
   1   6   5        7.04        7.58      1.56 o 
  -4   7   5        1.11        1.29      0.26 o 
  -3   7   5        0.12        0.31      0.23 o 
  -2   7   5        0.47        0.56      0.57 o 
  -1   7   5        0.00       -0.26      0.26 o 
   0  -9   6        0.00        0.28      0.36 o 
   1  -9   6        0.22       -0.14      0.27 o 
   2  -9   6        0.32        0.49      0.33 o 
   3  -9   6        2.24        1.86      0.37 o 
   4  -9   6        1.97        1.89      0.32 o 
  -2  -8   6        9.88       10.65      0.74 o 
  -1  -8   6        1.21        0.86      0.33 o 
   0  -8   6        4.10        3.70      0.48 o 
   1  -8   6       13.53       13.14      0.71 o 
   2  -8   6       54.11       51.70      1.03 o 
   3  -8   6        7.43        8.10      0.51 o 
   4  -8   6        0.12        0.09      0.18 o 
   5  -8   6        0.81        0.75      0.23 o 
  -4  -7   6        6.37        6.89      0.42 o 
  -3  -7   6        4.67        4.68      0.36 o 
  -2  -7   6        3.06        3.03      0.36 o 
  -1  -7   6        3.99        4.44      0.33 o 
   0  -7   6        0.04        0.57      0.15 o 
   1  -7   6        0.92        1.03      0.17 o 
   2  -7   6        2.55        2.20      0.21 o 
   3  -7   6        0.38        0.45      0.16 o 
   4  -7   6        0.01       -0.14      0.14 o 
   5  -7   6        8.57        8.41      1.32 o 
   6  -7   6        4.57        5.41      0.57 o 
  -5  -6   6        1.19        0.39      0.36 o 
  -4  -6   6       24.42       28.51      0.71 o 
  -3  -6   6        2.15        1.86      0.26 o 
  -2  -6   6        5.26        4.76      0.29 o 
  -1  -6   6       14.28       14.26      0.33 o 
   0  -6   6       58.79       56.11      0.70 o 
   1  -6   6        1.57        0.79      0.16 o 
   2  -6   6        8.43        8.28      0.26 o 
   3  -6   6       24.13       23.97      0.45 o 
   4  -6   6       31.65       34.37      0.57 o 
   5  -6   6        4.26        3.89      0.57 o 
   6  -6   6        1.15        0.47      0.33 o 
  -6  -5   6        0.11        0.24      0.48 o 
  -5  -5   6        0.13        0.91      0.32 o 
  -4  -5   6        6.67        8.81      0.83 o 
  -3  -5   6       18.20       19.95      0.54 o 
  -2  -5   6        4.90        4.00      0.18 o 
  -1  -5   6        1.10        1.21      0.13 o 
   0  -5   6        0.43        0.13      0.10 o 
   1  -5   6        3.53        3.88      0.17 o 
   2  -5   6        0.04       -0.09      0.09 o 
   3  -5   6        1.76        1.44      0.12 o 
   4  -5   6        0.30        0.01      0.15 o 
   5  -5   6        0.89        0.67      0.25 o 
   6  -5   6        0.21        0.06      0.29 o 
   7  -5   6        0.05       -0.23      0.30 o 
  -6  -4   6       15.87       15.78      0.72 o 
  -5  -4   6       45.76       50.78      1.23 o 
  -4  -4   6        1.25        1.89      0.23 o 
  -3  -4   6       10.41        9.75      0.25 o 
  -2  -4   6       82.26       80.51      0.79 o 
  -1  -4   6        7.16        7.93      0.19 o 
   0  -4   6        7.70        8.70      0.19 o 
   1  -4   6        1.39        1.58      0.12 o 
   2  -4   6        2.06        2.96      0.11 o 
   3  -4   6        0.02       -0.08      0.08 o 
   4  -4   6        0.26        0.11      0.19 o 
   5  -4   6        3.20        2.59      0.48 o 
   6  -4   6       22.86       24.78      1.38 o 
   7  -4   6        0.00        0.48      0.54 o 
  -7  -3   6        0.97        0.72      0.36 o 
  -6  -3   6        5.95        5.31      0.45 o 
  -5  -3   6        5.07        4.35      0.22 o 
  -4  -3   6        4.33        4.46      0.18 o 
  -3  -3   6        1.01        1.02      0.09 o 
  -2  -3   6       40.54       49.88      0.98 o 
  -1  -3   6        6.69        9.42      0.19 o 
   0  -3   6       32.78       30.26      0.35 o 
   1  -3   6        5.27        5.69      0.13 o 
   2  -3   6        0.01        0.00      0.06 o 
   3  -3   6        0.44        0.23      0.10 o 
   4  -3   6        1.71        1.44      0.16 o 
   5  -3   6        0.08        0.18      0.15 o 
   6  -3   6        1.24        1.08      0.48 o 
   7  -3   6        1.68        2.21      0.66 o 
  -7  -2   6        2.02        2.38      0.28 o 
  -6  -2   6        0.06       -0.17      0.17 o 
  -5  -2   6       17.73       16.45      0.31 o 
  -4  -2   6       24.99       26.41      0.36 o 
  -3  -2   6       17.01       14.58      0.25 o 
  -2  -2   6        0.95        1.35      0.09 o 
  -1  -2   6        5.98        6.49      0.15 o 
   0  -2   6      216.15      212.24      1.83 o 
   1  -2   6       55.44       49.96      0.46 o 
   2  -2   6       29.10       28.52      0.40 o 
   3  -2   6       19.06       18.24      0.40 o 
   4  -2   6       56.56       61.18      1.50 o 
   5  -2   6        0.90        0.55      0.33 o 
   6  -2   6        2.45        1.98      0.60 o 
   7  -2   6        0.27        0.12      0.48 o 
  -7  -1   6        1.55        1.55      0.20 o 
  -6  -1   6        0.04       -0.14      0.14 o 
  -5  -1   6       10.95        9.36      0.30 o 
  -4  -1   6       13.15       13.77      0.23 o 
  -3  -1   6        9.38        8.14      0.18 o 
  -2  -1   6        5.65        5.90      0.16 o 
  -1  -1   6        7.97        7.10      0.17 o 
   0  -1   6       86.87       80.73      0.81 o 
   1  -1   6       56.97       59.83      0.59 o 
   2  -1   6        0.86        0.69      0.08 o 
   3  -1   6       22.49       22.32      0.43 o 
   4  -1   6      153.04      157.94      4.49 o 
  -8   0   6        1.74        1.91      0.36 o 
  -7   0   6        1.22        1.21      0.21 o 
  -6   0   6        0.04        0.22      0.11 o 
  -5   0   6       30.67       26.35      0.45 o 
  -4   0   6       13.44       12.69      0.25 o 
  -3   0   6        6.03        6.18      0.18 o 
  -2   0   6        1.23        1.66      0.11 o 
  -1   0   6        6.99        5.95      0.16 o 
   0   0   6       42.41       43.04      0.43 o 
   1   0   6        3.27        2.99      0.12 o 
   2   0   6      169.25      164.39      2.31 o 
   3   0   6       76.87       76.74      2.34 o 
  -8   1   6        0.83        0.33      0.24 o 
  -7   1   6        0.39        0.11      0.20 o 
  -6   1   6        9.48        8.26      0.33 o 
  -5   1   6        1.44        0.68      0.16 o 
  -4   1   6       58.05       58.36      0.78 o 
  -3   1   6       39.23       37.74      0.50 o 
  -2   1   6      250.22      239.59      2.23 o 
  -1   1   6       55.80       53.90      0.66 o 
   0   1   6       95.12      100.12      0.89 o 
   1   1   6        7.73        7.69      0.20 o 
   2   1   6       22.00       22.31      0.47 o 
   3   1   6        0.03       -0.36      0.36 o 
  -8   2   6        5.43        5.49      0.39 o 
  -7   2   6        0.21       -0.13      0.23 o 
  -6   2   6        0.78        0.59      0.21 o 
  -5   2   6       33.84       31.51      0.59 o 
  -4   2   6      253.50      246.95      2.73 o 
  -3   2   6      311.39      300.11      2.99 o 
  -2   2   6        5.39        5.03      0.22 o 
  -1   2   6       41.91       34.12      0.48 o 
   0   2   6        3.83        3.13      0.15 o 
   1   2   6       29.05       24.95      0.41 o 
   2   2   6       32.26       32.67      0.71 o 
   3   2   6        2.07        1.86      0.42 o 
  -8   3   6        0.96        1.40      0.36 o 
  -7   3   6       14.82       12.05      0.78 o 
  -6   3   6        2.09        1.64      0.24 o 
  -5   3   6        0.45        0.47      0.18 o 
  -4   3   6        1.16        0.81      0.14 o 
  -3   3   6      135.49      133.57      1.46 o 
  -2   3   6       61.87       55.68      0.71 o 
  -1   3   6       19.06       16.81      0.42 o 
   0   3   6       53.49       45.38      0.74 o 
   1   3   6        0.38       -0.10      0.16 o 
   2   3   6        9.73        8.71      0.84 o 
   3   3   6        6.70        7.12      0.66 o 
   4   3   6        0.32        1.44      0.42 o 
  -7   4   6        8.77       11.51      0.53 o 
  -6   4   6        9.23        9.39      0.46 o 
  -5   4   6        0.10        0.28      0.19 o 
  -4   4   6       12.90       12.27      0.46 o 
  -3   4   6        0.13        0.00      0.13 o 
  -2   4   6       13.45       11.63      0.33 o 
  -1   4   6        0.67        0.26      0.15 o 
   0   4   6        0.47        0.13      0.16 o 
   1   4   6        0.00       -0.14      0.14 o 
   2   4   6        2.43        3.90      0.75 o 
   3   4   6        0.03       -0.36      0.42 o 
  -6   5   6        1.08        0.81      0.30 o 
  -5   5   6       35.69       35.47      1.01 o 
  -4   5   6        0.13       -0.09      0.16 o 
  -3   5   6        1.06        0.89      0.18 o 
  -2   5   6        0.00       -0.17      0.17 o 
  -1   5   6        8.76        7.83      0.57 o 
   0   5   6        0.00        0.14      0.19 o 
   1   5   6        4.15        4.07      0.44 o 
   2   5   6        6.37        9.88      0.90 o 
  -5   6   6        5.24        5.98      0.44 o 
  -4   6   6        0.03        0.16      0.22 o 
  -3   6   6        0.86        0.64      0.34 o 
  -2   6   6        1.13        1.49      0.30 o 
  -1   6   6        0.45        0.31      0.24 o 
   0   6   6        9.08        8.93      0.48 o 
   1  -9   7        0.78        1.18      0.37 o 
   2  -9   7        3.30        3.46      0.48 o 
   3  -9   7        1.64        1.30      0.37 o 
  -2  -8   7        0.18        0.23      0.36 o 
  -1  -8   7        0.01        0.03      0.81 o 
   0  -8   7       16.66       18.79      0.86 o 
   1  -8   7       63.58       63.70      2.08 o 
   2  -8   7        3.32        2.79      0.32 o 
   3  -8   7        1.08        1.11      0.30 o 
   4  -8   7        1.89        1.56      0.28 o 
   5  -8   7        3.39        3.15      0.92 o 
  -3  -7   7        0.00        0.15      0.26 o 
  -2  -7   7        0.08        0.05      0.22 o 
  -1  -7   7        3.84        3.58      0.33 o 
   0  -7   7        1.46        1.25      0.35 o 
   1  -7   7        0.17        0.27      0.16 o 
   2  -7   7        4.09        3.85      0.35 o 
   3  -7   7        0.13        0.46      0.19 o 
   4  -7   7        0.89        0.63      0.19 o 
   5  -7   7        0.76        0.55      0.75 o 
  -4  -6   7        7.70       11.36      0.55 o 
  -3  -6   7        2.68        2.51      0.30 o 
  -2  -6   7        1.74        1.71      0.22 o 
  -1  -6   7       15.37       13.74      0.38 o 
   0  -6   7        0.20        0.01      0.14 o 
   1  -6   7        3.22        2.65      0.37 o 
   2  -6   7        5.36        4.64      0.38 o 
   3  -6   7        3.68        3.81      0.23 o 
   4  -6   7        0.38        0.17      0.17 o 
   5  -6   7        0.03       -0.29      0.29 o 
   6  -6   7        2.98        2.76      0.43 o 
  -5  -5   7       11.21       12.17      0.54 o 
  -4  -5   7       16.39       17.29      0.58 o 
  -3  -5   7        0.00       -0.07      0.15 o 
  -2  -5   7        0.49        0.47      0.12 o 
  -1  -5   7       15.68       16.15      0.32 o 
   0  -5   7        9.55        9.24      0.24 o 
   1  -5   7        7.96        6.76      0.27 o 
   2  -5   7        0.45        0.44      0.14 o 
   3  -5   7        0.21       -0.03      0.10 o 
   4  -5   7        0.09       -0.12      0.20 o 
   5  -5   7        0.56        0.15      0.42 o 
   6  -5   7        1.25        1.82      0.35 o 
  -6  -4   7        8.85        6.58      0.43 o 
  -5  -4   7        0.44        0.39      0.16 o 
  -4  -4   7        1.65        1.97      0.19 o 
  -3  -4   7       22.98       23.39      0.37 o 
  -2  -4   7       23.34       22.77      0.32 o 
  -1  -4   7        0.39        0.35      0.09 o 
   0  -4   7        1.47        0.93      0.10 o 
   1  -4   7       69.50       61.82      0.73 o 
   2  -4   7        1.14        0.73      0.09 o 
   3  -4   7        1.40        1.45      0.18 o 
   4  -4   7        0.03       -0.07      0.18 o 
   5  -4   7        0.04        0.02      0.33 o 
   6  -4   7        0.06       -0.06      0.48 o 
  -7  -3   7        2.04        1.90      0.32 o 
  -6  -3   7        0.74        0.67      0.21 o 
  -5  -3   7        5.93        5.23      0.28 o 
  -4  -3   7        0.84        0.70      0.14 o 
  -3  -3   7        0.06       -0.08      0.08 o 
  -2  -3   7        0.03       -0.07      0.08 o 
  -1  -3   7        1.68        1.70      0.10 o 
   0  -3   7       14.34       15.43      0.25 o 
   1  -3   7       19.18       16.04      0.27 o 
   2  -3   7       45.00       45.53      0.53 o 
   3  -3   7        3.35        2.84      0.19 o 
   4  -3   7       12.23       12.40      0.46 o 
   5  -3   7       33.65       31.78      1.50 o 
   6  -3   7        0.57       -0.18      0.48 o 
  -7  -2   7        0.18       -0.06      0.24 o 
  -6  -2   7        1.97        1.20      0.27 o 
  -5  -2   7        0.27        0.21      0.14 o 
  -4  -2   7        0.41        0.28      0.10 o 
  -3  -2   7        2.95        2.72      0.13 o 
  -2  -2   7        9.15        7.54      0.19 o 
  -1  -2   7       13.93       14.44      0.24 o 
   0  -2   7      102.11       99.57      1.08 o 
   1  -2   7       41.77       39.11      0.39 o 
   2  -2   7       22.05       20.91      0.53 o 
   3  -2   7      105.77      107.83      1.70 o 
   4  -2   7       28.98       30.32      0.86 o 
  -7  -1   7        0.02       -0.16      0.16 o 
  -6  -1   7        8.31        8.38      0.30 o 
  -5  -1   7        0.78        0.61      0.16 o 
  -4  -1   7        3.06        2.37      0.16 o 
  -3  -1   7        0.70        1.18      0.11 o 
  -2  -1   7       15.00       15.32      0.28 o 
  -1  -1   7       27.59       25.96      0.36 o 
   0  -1   7       32.32       27.93      0.35 o 
   1  -1   7       57.24       59.43      0.61 o 
   2  -1   7       15.49       15.61      0.40 o 
   3  -1   7       73.78       76.29      1.28 o 
   4  -1   7        3.24        2.81      0.60 o 
  -7   0   7        8.75        8.18      0.39 o 
  -6   0   7       28.25       26.88      0.57 o 
  -5   0   7       17.54       17.22      0.44 o 
  -4   0   7       33.92       34.37      0.50 o 
  -3   0   7       81.69       80.92      0.86 o 
  -2   0   7      266.77      256.76      2.39 o 
  -1   0   7        2.53        2.39      0.16 o 
   0   0   7        2.32        3.41      0.13 o 
   1   0   7       64.68       62.43      0.68 o 
   2   0   7        0.52        0.72      0.24 o 
   3   0   7        3.65        3.16      0.69 o 
   4   0   7        8.37        8.62      0.96 o 
  -7   1   7        0.42        0.10      0.17 o 
  -6   1   7       27.07       24.25      0.58 o 
  -5   1   7       74.64       73.70      1.12 o 
  -4   1   7       12.38       12.00      0.30 o 
  -3   1   7       55.34       56.01      0.66 o 
  -2   1   7       62.96       63.52      0.72 o 
  -1   1   7       12.29       10.15      0.23 o 
   0   1   7       15.73       14.35      0.29 o 
   1   1   7      234.37      221.48      2.46 o 
   2   1   7        1.18        1.70      0.30 o 
   3   1   7       11.77       12.49      0.72 o 
   4   1   7        0.27        0.06      0.36 o 
  -7   2   7        3.52        4.30      0.30 o 
  -6   2   7        1.70        2.37      0.26 o 
  -5   2   7       23.90       23.81      0.62 o 
  -4   2   7       13.20       12.74      0.34 o 
  -3   2   7       35.17       32.57      0.50 o 
  -2   2   7       25.30       23.02      0.41 o 
  -1   2   7      108.72       97.53      1.35 o 
   0   2   7       19.08       14.26      0.37 o 
   1   2   7        8.42        8.77      0.28 o 
   2   2   7        9.42       10.14      0.90 o 
   3   2   7        0.93        1.56      0.42 o 
   4   2   7        0.16       -0.12      0.36 o 
  -7   3   7       23.09       29.85      0.76 o 
  -6   3   7        1.30        1.46      0.26 o 
  -5   3   7        6.32        7.30      0.40 o 
  -4   3   7        4.34        3.78      0.23 o 
  -3   3   7       11.48       10.95      0.37 o 
  -2   3   7        0.76        0.63      0.13 o 
  -1   3   7        1.76        2.31      0.21 o 
   0   3   7       26.50       22.15      0.50 o 
   1   3   7        0.22        0.26      0.17 o 
   2   3   7        2.15        1.82      0.30 o 
   3   3   7       13.51       17.42      1.02 o 
  -6   4   7        2.72        3.32      0.33 o 
  -5   4   7        0.11       -0.35      0.66 o 
  -4   4   7        0.91        0.98      0.22 o 
  -3   4   7        8.95        9.81      0.37 o 
  -2   4   7        0.58        0.39      0.16 o 
  -1   4   7        0.28        0.43      0.18 o 
   0   4   7        7.07        7.55      0.34 o 
   1   4   7       18.89       18.40      0.87 o 
   2   4   7        3.87        4.85      0.66 o 
  -5   5   7        0.21        0.00      0.30 o 
  -4   5   7        5.52        5.77      0.35 o 
  -3   5   7        0.03        0.10      0.20 o 
  -2   5   7        0.05        0.28      0.17 o 
  -1   5   7        0.07       -0.08      0.22 o 
   0   5   7        4.98        5.35      0.77 o 
  -1  -8   8        1.29        1.10      0.40 o 
   0  -8   8        2.57        2.46      0.35 o 
   1  -8   8        0.04       -0.32      0.36 o 
   2  -8   8        1.15        0.95      0.40 o 
   3  -8   8        3.70        3.37      0.35 o 
   4  -8   8        5.26        4.73      0.37 o 
  -3  -7   8        6.73        7.33      0.67 o 
  -2  -7   8        0.99        0.70      0.33 o 
  -1  -7   8        0.70        0.60      0.34 o 
   0  -7   8        2.10        1.94      0.24 o 
   1  -7   8        0.01       -0.19      0.19 o 
   2  -7   8        0.22       -0.23      0.23 o 
   3  -7   8        0.47        0.53      0.45 o 
   4  -7   8        0.12       -0.20      0.20 o 
   5  -7   8        0.19       -0.21      0.38 o 
  -4  -6   8        0.21        0.07      0.35 o 
  -3  -6   8        0.59       -0.06      0.24 o 
  -2  -6   8       17.69       17.19      0.59 o 
  -1  -6   8        4.14        4.29      0.27 o 
   0  -6   8        1.29        1.02      0.17 o 
   1  -6   8        0.30        0.62      0.18 o 
   2  -6   8        4.29        3.66      0.27 o 
   3  -6   8        0.02       -0.02      0.29 o 
   4  -6   8        0.05        0.09      0.27 o 
   5  -6   8        1.05        0.79      0.36 o 
  -5  -5   8        0.48        0.20      0.23 o 
  -4  -5   8        1.74        2.21      0.26 o 
  -3  -5   8        0.40        0.38      0.16 o 
  -2  -5   8        4.43        4.11      0.23 o 
  -1  -5   8        0.83        0.82      0.14 o 
   0  -5   8        2.25        1.70      0.21 o 
   1  -5   8        3.70        3.06      0.24 o 
   2  -5   8        2.30        1.68      0.17 o 
   3  -5   8        2.66        2.76      0.20 o 
   4  -5   8        0.71        0.22      0.29 o 
   5  -5   8        0.76        0.70      0.32 o 
  -6  -4   8        0.07        0.14      0.22 o 
  -5  -4   8        3.95        3.49      0.27 o 
  -4  -4   8        2.67        2.45      0.24 o 
  -3  -4   8        1.54        0.78      0.15 o 
  -2  -4   8        0.70        0.55      0.11 o 
  -1  -4   8        3.69        3.47      0.16 o 
   0  -4   8       42.57       39.28      0.55 o 
   1  -4   8       22.98       20.67      0.41 o 
   2  -4   8       11.22       11.79      0.32 o 
   3  -4   8       10.75       11.42      0.73 o 
   4  -4   8       31.47       37.57      1.68 o 
   5  -4   8        2.22        3.36      0.81 o 
   6  -4   8        0.92        0.53      0.35 o 
  -6  -3   8        0.00       -0.16      0.28 o 
  -5  -3   8        5.99        5.43      0.29 o 
  -4  -3   8        0.94        0.56      0.15 o 
  -3  -3   8        2.05        1.96      0.14 o 
  -2  -3   8        0.39        0.22      0.09 o 
  -1  -3   8        0.38        0.15      0.09 o 
   0  -3   8        5.53        4.93      0.21 o 
   1  -3   8        2.55        3.17      0.17 o 
   2  -3   8        2.47        2.47      0.15 o 
   3  -3   8       18.93       21.17      1.53 o 
   4  -3   8       84.57       87.98      2.51 o 
   5  -3   8        5.32        5.57      0.60 o 
  -7  -2   8        1.74        1.19      0.25 o 
  -6  -2   8        2.07        1.73      0.21 o 
  -5  -2   8       20.76       21.84      0.53 o 
  -4  -2   8       12.00       11.38      0.33 o 
  -3  -2   8       11.78       11.44      0.26 o 
  -2  -2   8        1.75        1.86      0.13 o 
  -1  -2   8       11.09       10.90      0.25 o 
   0  -2   8       17.51       17.71      0.33 o 
   1  -2   8        2.97        3.62      0.16 o 
   2  -2   8       80.70       76.90      0.97 o 
   3  -2   8       24.79       24.43      0.86 o 
   4  -2   8        0.05       -0.36      0.36 o 
   5  -2   8        0.01       -0.36      0.36 o 
  -7  -1   8        2.19        1.94      0.28 o 
  -6  -1   8        3.74        3.11      0.25 o 
  -5  -1   8        7.49        6.72      0.32 o 
  -4  -1   8       59.30       61.22      0.85 o 
  -3  -1   8       37.17       35.11      0.48 o 
  -2  -1   8      139.13      139.09      1.38 o 
  -1  -1   8       28.40       28.19      0.41 o 
   0  -1   8       18.76       18.71      0.39 o 
   1  -1   8        0.39        0.46      0.10 o 
   2  -1   8       75.39       71.35      1.25 o 
   3  -1   8        0.00       -0.23      0.23 o 
   4  -1   8        2.55        2.75      0.48 o 
  -7   0   8        1.52        2.77      0.23 o 
  -6   0   8        0.00       -0.17      0.17 o 
  -5   0   8        5.72        6.27      0.32 o 
  -4   0   8      146.82      146.12      1.60 o 
  -3   0   8      109.20      105.63      1.10 o 
  -2   0   8       24.69       23.28      0.38 o 
  -1   0   8       45.79       41.79      0.57 o 
   0   0   8       32.92       29.74      0.49 o 
   1   0   8       33.51       32.65      0.48 o 
   2   0   8       21.63       21.08      1.17 o 
   3   0   8        0.36        0.38      0.29 o 
   4   0   8        2.61        3.23      0.48 o 
  -7   1   8        0.89        0.45      0.21 o 
  -6   1   8        2.71        4.28      0.30 o 
  -5   1   8        0.45        0.56      0.22 o 
  -4   1   8        5.72        5.28      0.26 o 
  -3   1   8      100.72       99.55      1.06 o 
  -2   1   8       51.08       47.33      0.64 o 
  -1   1   8        6.37        5.93      0.27 o 
   0   1   8       10.26        7.44      0.26 o 
   1   1   8        4.85        2.72      0.28 o 
   2   1   8        2.61        1.78      0.36 o 
   3   1   8        9.13        8.83      1.83 o 
   4   1   8        0.85        0.24      0.42 o 
  -7   2   8        8.51       11.69      0.49 o 
  -6   2   8       17.93       18.68      0.55 o 
  -5   2   8        1.04        1.57      0.23 o 
  -4   2   8        3.52        4.47      0.23 o 
  -3   2   8        0.99        0.62      0.14 o 
  -2   2   8        0.16        0.23      0.13 o 
  -1   2   8        1.15        1.40      0.22 o 
   0   2   8        0.70        0.56      0.36 o 
   1   2   8        3.04        2.74      0.45 o 
   2   2   8        6.37        6.88      0.72 o 
   3   2   8        0.38        1.02      0.48 o 
  -6   3   8        2.64        3.54      0.35 o 
  -5   3   8       76.63       83.06      1.82 o 
  -4   3   8        0.08        0.18      0.18 o 
  -3   3   8        0.01       -0.13      0.13 o 
  -2   3   8        0.52        1.32      0.20 o 
  -1   3   8        3.31        4.07      0.28 o 
   0   3   8        0.20        0.61      0.19 o 
   1   3   8       12.06       14.14      0.70 o 
   2   3   8        1.76        4.19      0.66 o 
  -5   4   8        6.45        7.29      0.93 o 
  -4   4   8        4.26        4.24      0.33 o 
  -3   4   8        4.86        5.47      0.44 o 
  -2   4   8        0.36        0.44      0.20 o 
  -1   4   8        8.55       10.61      0.43 o 
   0   4   8        6.40        6.35      0.34 o 
   1   4   8        0.86        0.47      0.33 o 
  -4   5   8        0.38       -0.02      0.27 o 
  -3   5   8        8.08       11.01      0.86 o 
  -2   5   8        5.81        8.10      1.92 o 
   0  -8   9        0.43        0.01      0.40 o 
   1  -8   9        0.45        0.09      0.57 o 
   2  -8   9        0.32       -0.25      0.36 o 
  -2  -7   9        0.23        0.33      0.42 o 
  -1  -7   9        3.72        3.51      0.46 o 
   0  -7   9        1.53        0.99      0.38 o 
   1  -7   9        0.89        0.39      0.36 o 
   2  -7   9        0.11       -0.08      0.30 o 
   3  -7   9        0.34        0.71      0.56 o 
   4  -7   9        0.16        0.06      0.48 o 
  -4  -6   9        0.83        1.17      0.27 o 
  -3  -6   9        3.76        3.19      0.32 o 
  -2  -6   9        3.28        2.57      0.69 o 
  -1  -6   9        0.03       -0.28      0.28 o 
   0  -6   9        0.26        0.03      0.20 o 
   1  -6   9       17.35       16.27      0.64 o 
   2  -6   9        1.24        0.97      0.25 o 
   3  -6   9        1.39        1.18      0.31 o 
   4  -6   9        0.53        1.08      0.48 o 
  -4  -5   9        0.75        0.51      0.25 o 
  -3  -5   9        0.20       -0.03      0.18 o 
  -2  -5   9        0.12       -0.18      0.18 o 
  -1  -5   9        0.17        0.06      0.16 o 
   0  -5   9        4.01        3.94      0.32 o 
   1  -5   9        7.41        6.76      0.32 o 
   2  -5   9        6.90        7.75      0.81 o 
   3  -5   9        0.01        0.36      0.21 o 
   4  -5   9        9.12       12.17      0.90 o 
   5  -5   9       23.84       28.14      1.03 o 
  -5  -4   9        0.34        0.36      0.21 o 
  -4  -4   9        1.87        1.84      0.24 o 
  -3  -4   9        2.42        2.29      0.26 o 
  -2  -4   9        5.34        4.15      0.26 o 
  -1  -4   9        4.72        4.66      0.21 o 
   0  -4   9        9.26        9.36      0.33 o 
   1  -4   9       11.73       11.22      0.32 o 
   2  -4   9        1.87        1.43      0.22 o 
   3  -4   9       41.76       46.08      1.68 o 
   4  -4   9       12.87       14.25      1.02 o 
   5  -4   9        0.46       -0.36      0.48 o 
  -6  -3   9        1.28        0.91      0.24 o 
  -5  -3   9        1.46        1.41      0.23 o 
  -4  -3   9        1.61        1.67      0.26 o 
  -3  -3   9        6.54        7.57      0.28 o 
  -2  -3   9       18.36       18.59      0.38 o 
  -1  -3   9       44.25       44.80      0.63 o 
   0  -3   9       12.66       11.67      0.33 o 
   1  -3   9       23.44       22.59      0.42 o 
   2  -3   9        3.63        4.02      0.35 o 
   3  -3   9        2.54        2.81      0.60 o 
   4  -3   9        0.36       -0.42      0.42 o 
   5  -3   9        0.19       -0.42      0.42 o 
  -6  -2   9        3.74        3.15      0.27 o 
  -5  -2   9        7.59        8.24      0.49 o 
  -4  -2   9       12.60       14.82      0.46 o 
  -3  -2   9       78.16       78.82      0.96 o 
  -2  -2   9      114.53      112.41      1.34 o 
  -1  -2   9        1.58        1.66      0.16 o 
   0  -2   9        5.07        4.97      0.24 o 
   1  -2   9        6.16        6.11      0.36 o 
   2  -2   9        3.01        3.09      0.40 o 
   3  -2   9        6.61        5.63      0.66 o 
   4  -2   9        2.68        3.17      0.54 o 
  -6  -1   9       13.84       12.88      0.59 o 
  -5  -1   9       18.09       16.88      0.51 o 
  -4  -1   9        1.60        1.75      0.24 o 
  -3  -1   9        7.50        7.43      0.28 o 
  -2  -1   9       63.42       65.08      0.83 o 
  -1  -1   9       27.36       26.75      0.50 o 
   0  -1   9       15.99       15.53      0.36 o 
   1  -1   9       90.28       87.23      1.27 o 
   2  -1   9        0.10        0.13      0.27 o 
   3  -1   9        5.08        5.75      0.66 o 
   4  -1   9        0.84        0.84      0.42 o 
  -6   0   9        5.21        6.48      0.38 o 
  -5   0   9        0.08       -0.12      0.21 o 
  -4   0   9        0.34        0.08      0.19 o 
  -3   0   9       15.79       15.44      0.40 o 
  -2   0   9        3.48        3.34      0.21 o 
  -1   0   9       37.12       35.03      0.59 o 
   0   0   9        2.24        1.88      0.17 o 
   1   0   9        0.46        0.36      0.19 o 
   2   0   9        3.14        3.74      0.44 o 
   3   0   9        0.80        0.54      0.48 o 
   4   0   9        0.00        0.18      0.42 o 
  -6   1   9        0.93        0.64      0.24 o 
  -5   1   9        5.55        7.47      0.41 o 
  -4   1   9        7.98        9.25      0.41 o 
  -3   1   9        0.93        0.76      0.16 o 
  -2   1   9        2.38        2.09      0.21 o 
  -1   1   9        0.48        0.19      0.13 o 
   0   1   9       20.60       19.12      0.50 o 
   1   1   9        0.25        0.33      0.19 o 
   2   1   9        0.45        0.78      0.34 o 
   3   1   9       14.59       24.00      1.26 o 
  -6   2   9        1.84        2.34      0.35 o 
  -5   2   9        0.01        0.44      0.26 o 
  -4   2   9        4.56        5.46      0.33 o 
  -3   2   9        3.84        4.75      0.27 o 
  -2   2   9        0.16        0.21      0.14 o 
  -1   2   9        1.44        1.53      0.24 o 
   0   2   9        1.11        1.43      0.28 o 
   1   2   9       22.52       25.02      1.32 o 
   2   2   9        3.21        5.27      0.72 o 
  -5   3   9        0.00       -0.22      0.25 o 
  -4   3   9        8.86        9.61      0.43 o 
  -3   3   9        0.18       -0.27      0.36 o 
  -2   3   9        0.52        1.72      0.30 o 
  -1   3   9        0.96        1.38      0.50 o 
   0   3   9        1.35        1.22      0.25 o 
   1   3   9       13.76       20.23      1.32 o 
  -4   4   9       11.36       12.14      0.67 o 
  -3   4   9        6.23        6.23      0.43 o 
  -2   4   9       17.71       21.69      0.86 o 
  -1  -7  10        0.26       -0.33      0.33 o 
   0  -7  10        0.20       -0.36      0.36 o 
   1  -7  10        1.82        1.68      0.42 o 
   2  -7  10        1.95        0.81      0.32 o 
  -3  -6  10        0.45        0.18      0.36 o 
  -2  -6  10        0.39        0.25      0.63 o 
  -1  -6  10        2.12        0.80      0.30 o 
   0  -6  10        9.91        8.14      1.11 o 
   1  -6  10        4.53        4.12      0.45 o 
   2  -6  10        2.82        2.95      0.48 o 
   3  -6  10        2.28        2.43      0.30 o 
  -4  -5  10        0.04        0.25      0.28 o 
  -3  -5  10        0.26       -0.21      0.24 o 
  -2  -5  10        0.44        0.00      0.35 o 
  -1  -5  10        0.73        0.52      0.18 o 
   0  -5  10        1.51        1.52      0.25 o 
   1  -5  10        0.10        0.06      0.24 o 
   2  -5  10        3.83        4.07      0.62 o 
   3  -5  10        7.57        7.96      0.84 o 
   4  -5  10       18.31       21.19      1.38 o 
  -4  -4  10        6.55        6.66      0.44 o 
  -3  -4  10        7.43        7.40      0.43 o 
  -2  -4  10        7.85        8.22      0.41 o 
  -1  -4  10       15.86       16.87      0.54 o 
   0  -4  10        1.77        2.17      0.21 o 
   1  -4  10        0.11       -0.07      0.21 o 
   2  -4  10       20.60       22.04      0.61 o 
   3  -4  10        3.60        4.01      0.66 o 
   4  -4  10        0.37       -0.54      0.54 o 
  -5  -3  10        8.34        8.69      0.43 o 
  -4  -3  10       24.91       27.32      0.68 o 
  -3  -3  10       13.23       14.53      0.58 o 
  -2  -3  10       36.85       38.55      0.79 o 
  -1  -3  10       18.52       19.99      0.47 o 
   0  -3  10        0.05        0.23      0.16 o 
   1  -3  10        5.90        6.60      0.38 o 
   2  -3  10       47.74       48.93      1.15 o 
   3  -3  10        0.00       -0.48      0.48 o 
   4  -3  10        2.12        1.74      0.60 o 
  -5  -2  10        0.09       -0.23      0.25 o 
  -4  -2  10       34.45       33.39      0.94 o 
  -3  -2  10       18.60       16.86      0.52 o 
  -2  -2  10       18.88       19.33      0.47 o 
  -1  -2  10       14.43       15.84      0.42 o 
   0  -2  10       23.47       22.88      0.51 o 
   1  -2  10       12.63       14.29      0.53 o 
   2  -2  10        4.60        3.59      0.72 o 
   3  -2  10        1.47        1.44      0.54 o 
  -5  -1  10        1.28        1.14      0.27 o 
  -4  -1  10        4.14        4.82      0.44 o 
  -3  -1  10       20.96       19.57      0.47 o 
  -2  -1  10       14.92       12.68      0.39 o 
  -1  -1  10        0.04       -0.02      0.14 o 
   0  -1  10        1.07        0.70      0.22 o 
   1  -1  10        7.58        6.06      0.45 o 
   2  -1  10        0.23       -0.36      0.36 o 
   3  -1  10        2.34        2.21      0.54 o 
  -5   0  10        0.49        0.20      0.26 o 
  -4   0  10        0.07        0.11      0.24 o 
  -3   0  10        0.00       -0.15      0.15 o 
  -2   0  10        4.28        4.36      0.26 o 
  -1   0  10        1.15        1.28      0.20 o 
   0   0  10        0.02        0.04      0.18 o 
   1   0  10        3.21        3.01      0.36 o 
   2   0  10        9.83       10.30      0.96 o 
  -5   1  10       52.61       60.30      1.25 o 
  -4   1  10        0.06        0.02      0.22 o 
  -3   1  10        1.41        1.38      0.21 o 
  -2   1  10        0.29        0.77      0.21 o 
  -1   1  10        0.28        0.45      0.21 o 
   0   1  10        0.32        0.57      0.21 o 
   1   1  10        8.88        9.88      0.96 o 
   2   1  10        0.28       -0.54      0.54 o 
  -5   2  10        1.73        2.59      0.52 o 
  -4   2  10       10.41       11.29      0.49 o 
  -3   2  10        7.04        8.61      0.69 o 
  -2   2  10        0.96        1.12      0.40 o 
  -1   2  10       17.56       20.47      0.66 o 
   0   2  10        0.97        0.97      0.34 o 
  -3   3  10       12.88       17.17      0.67 o 
  -2   3  10        8.20       11.09      0.67 o 
  -1  -6  11        0.30        0.97      0.51 o 
   0  -6  11        0.03       -0.12      0.36 o 
   1  -6  11        1.81        1.98      0.37 o 
  -3  -5  11        5.71        6.82      0.57 o 
  -2  -5  11        9.72        9.08      0.44 o 
  -1  -5  11       19.30       21.82      0.72 o 
   0  -5  11        4.33        5.35      0.50 o 
   1  -5  11        3.54        3.47      0.36 o 
   2  -5  11        0.00        0.23      0.26 o 
  -3  -4  11       29.68       32.90      0.90 o 
  -2  -4  11       25.40       26.09      0.67 o 
  -1  -4  11        4.63        5.81      0.42 o 
   0  -4  11        5.51        6.94      0.45 o 
   1  -4  11        0.02        0.01      0.27 o 
   2  -4  11        2.85        3.48      0.33 o 
  -4  -3  11        0.02        0.11      0.27 o 
  -3  -3  11        0.39       -0.12      0.30 o 
  -2  -3  11       25.28       25.76      0.75 o 
  -1  -3  11       13.83       14.13      0.59 o 
   0  -3  11        4.62        4.35      0.38 o 
   1  -3  11       18.06       19.21      0.63 o 
   2  -3  11        0.33       -0.18      0.54 o 
  -4  -2  11        0.02       -0.03      0.30 o 
  -3  -2  11        1.91        1.20      0.27 o 
  -2  -2  11        0.17       -0.18      0.18 o 
  -1  -2  11        3.25        3.27      0.30 o 
   0  -2  11        0.00       -0.24      0.24 o 
   1  -2  11        0.01       -0.30      0.30 o 
   2  -2  11        0.20        0.18      0.54 o 
  -4  -1  11       20.09       22.16      0.95 o 
  -3  -1  11        0.06       -0.19      0.19 o 
  -2  -1  11        0.50       -0.22      0.22 o 
  -1  -1  11        0.00       -0.24      0.24 o 
   0  -1  11        5.69        5.32      0.38 o 
   1  -1  11        0.49        0.48      0.24 o 
   2  -1  11        2.99        4.25      0.78 o 
  -4   0  11        3.15        3.59      0.40 o 
  -3   0  11        0.04        0.09      0.25 o 
  -2   0  11        1.55        1.55      0.29 o 
  -1   0  11        0.24        0.13      0.24 o 
   0   0  11        1.05        0.86      0.28 o 
   1   0  11       11.17       11.61      0.60 o 
  -3   1  11        0.09       -0.02      0.24 o 
  -2   1  11        3.06        5.93      0.53 o 
  -1   1  11        2.44        2.78      0.66 o 
  -1  -4  12        2.00        2.18      0.37 o 
   0  -4  12        5.07        5.04      0.50 o 
  -2  -3  12        1.68        0.80      0.31 o 
  -1  -3  12        0.25        0.05      0.36 o 
   0  -3  12        0.13       -0.27      0.27 o 
  -2  -2  12        1.41        1.22      0.32 o 
  -1  -2  12        0.05       -0.32      0.32 o 
   0  -2  12        0.24        0.11      0.27 o 
                                                 
